# Supplementary material for: (3,6-Dimeth­oxy­naphthalen-2-yl)(phen­yl)methanone
Source: Acta Crystallogr Sect E Struct Rep Online. 2011 Feb 19;67(Pt 3):o668. doi: 10.1107/S1600536811005630 (PMC3052025; doi:10.1107/S1600536811005630)
Supplement: Supplementary file 1 [file e-67-0o668-sup1.cif]

##############################################################################
###                                                                        ###
###        Electronic paper (Acta Crystallographica Section E)             ###
###                                                                        ###
##############################################################################
#                                                                            #
# This CIF contains the data in a paper accepted for publication in Acta     #
# Crystallographica Section E. It conforms to the requirements of Notes      #
# for Authors for Section E, and has been peer reviewed under the auspices   #
# of the IUCr Commission on Journals.                                        #
#                                                                            #
# Full details of the Crystallographic Information File format               #
# are given in the paper "The Crystallographic Information File (CIF):       #
# a New Standard Archive File for Crystallography" by S. R. Hall, F. H.      #
# Allen and I. D. Brown [Acta Cryst. (1991), A47, 655-685].                  #
#                                                                            #
# The current version of the core CIF dictionary is obtainable from          #
# ftp://ftp.iucr.org/pub/cif_core.dic. The current version number is 2.4.    #
#                                                                            #
# Software is freely available for graphical display of the structure(s) in  #
# this CIF.  For information consult the CIF home page http://www.iucr.org/  #
# cif/home.html                                                              #
#                                                                            #
# This file may be used for bona fide research purposes within the           #
# scientific community so long as proper attribution is given to the journal # 
# article from which it was obtained.                                        #
#                                                                            #
##############################################################################
                                             
data_I
_audit_creation_method     SHELXL-97
_chemical_name_systematic
;
(3,6-Dimethoxynaphthalen-2-yl)(phenyl)methanone
;
_chemical_name_common     ?
_chemical_formula_moiety     'C19 H16 O3'
_chemical_formula_sum     'C19 H16 O3'
_chemical_formula_iupac     'C19 H16 O3'
_chemical_formula_weight     292.32
_chemical_melting_point     ?
_chemical_melting_point_gt     438.7
_chemical_melting_point_lt     441.5
_symmetry_cell_setting     monoclinic
_symmetry_space_group_name_H-M     'P 21/c'
_symmetry_space_group_name_Hall     '-P 2ybc'
loop_
    _symmetry_equiv_pos_site_id
    _symmetry_equiv_pos_as_xyz
    1 '+X,+Y,+Z'
    2 '-X,1/2+Y,1/2-Z'
    3 '-X,-Y,-Z'
    4 '+X,1/2-Y,1/2+Z'
_cell_length_a     8.7186(2)
_cell_length_b     20.4650(4)
_cell_length_c     8.5675(2)
_cell_angle_alpha     90.00
_cell_angle_beta     102.4750(10)
_cell_angle_gamma     90.00
_cell_volume     1492.57(6)
_cell_formula_units_Z     4
_cell_measurement_reflns_used     16018
_cell_measurement_theta_min     4.32
_cell_measurement_theta_max     68.19
_cell_measurement_temperature     193(2)
_exptl_crystal_description     platelet
_exptl_crystal_colour     colorless
_exptl_crystal_size_max     0.60
_exptl_crystal_size_mid     0.50
_exptl_crystal_size_min     0.20
_exptl_crystal_density_diffrn     1.301
_exptl_crystal_density_method     'not measured'
_exptl_crystal_F_000     616
_exptl_absorpt_coefficient_mu     0.705
_exptl_absorpt_correction_type     numerical
_exptl_absorpt_process_details
;
(<i>NUMABS</i>; Higashi, 1999)
;
_exptl_absorpt_correction_T_min     0.6771
_exptl_absorpt_correction_T_max     0.8719
_diffrn_ambient_temperature     193(2)
_diffrn_radiation_type     CuK\a
_diffrn_radiation_wavelength     1.54187
_diffrn_radiation_source     'rotating anode'
_diffrn_radiation_monochromator     graphite
_diffrn_measurement_device_type     'Rigaku R-AXIS RAPID'
_diffrn_measurement_method     \w
_diffrn_detector_area_resol_mean     10.000
_diffrn_reflns_number     26682
_diffrn_reflns_av_R_equivalents     0.0442
_diffrn_reflns_av_sigmaI/netI     0.0189
_diffrn_reflns_theta_min     4.32
_diffrn_reflns_theta_max     68.23
_diffrn_reflns_theta_full     68.23
_diffrn_measured_fraction_theta_max     0.999
_diffrn_measured_fraction_theta_full     0.999
_diffrn_reflns_limit_h_min     -10
_diffrn_reflns_limit_h_max     10
_diffrn_reflns_limit_k_min     -24
_diffrn_reflns_limit_k_max     24
_diffrn_reflns_limit_l_min     -10
_diffrn_reflns_limit_l_max     10
_refine_special_details
;
Refinement of <i>F</i>^2^ against ALL reflections. The weighted <i>R</i>-factor
<i>wR</i> and goodness of fit <i>S</i> are based on <i>F</i>^2^, conventional
<i>R</i>-factors <i>R</i> are based on <i>F</i>, with <i>F</i> set to zero for
negative <i>F</i>^2^. The threshold expression of <i>F</i>^2^ >
\s(<i>F</i>^2^) is used only for calculating <i>R</i>-factors(gt) <i>etc</i>.
and is not relevant to the choice of reflections for refinement.
<i>R</i>-factors based on <i>F</i>^2^ are statistically about twice as large
as those based on <i>F</i>, and <i>R</i>- factors based on ALL data will be
even larger.
;
_reflns_number_total     2735
_reflns_number_gt     2509
_reflns_threshold_expression     I>2\s(I)
_refine_ls_structure_factor_coef     Fsqd
_refine_ls_matrix_type     full
_refine_ls_R_factor_all     0.0362
_refine_ls_R_factor_gt     0.0338
_refine_ls_wR_factor_gt     0.0960
_refine_ls_wR_factor_ref     0.0980
_refine_ls_goodness_of_fit_ref     1.061
_refine_ls_restrained_S_all     1.061
_refine_ls_number_reflns     2735
_refine_ls_number_parameters     202
_refine_ls_number_restraints     0
_refine_ls_hydrogen_treatment     constr
_refine_ls_weighting_scheme     calc
_refine_ls_weighting_details
         'calc w=1/[\s^2^(Fo^2^)+(0.0584P)^2^+0.2227P] where P=(Fo^2^+2Fc^2^)/3'
_atom_sites_solution_hydrogens     geom
_atom_sites_solution_primary     direct
_atom_sites_solution_secondary     difmap
_refine_ls_shift/su_max     0.001
_refine_ls_shift/su_mean     0.000
_refine_diff_density_max     0.226
_refine_diff_density_min     -0.173
_refine_ls_extinction_method     'SHELXL97 (Sheldrick, 2008)'
_refine_ls_extinction_coef     0.0131(8)
_refine_ls_extinction_expression
                                  'Fc^*^=kFc[1+0.001xFc^2^\l^3^/sin(2\q)]^-1/4^'
loop_
    _atom_type_symbol
    _atom_type_description
    _atom_type_scat_dispersion_real
    _atom_type_scat_dispersion_imag
    _atom_type_scat_source
    'C' 'C' 0.0181 0.0091
                         'International Tables Vol C Tables 4.2.6.8 and 6.1.1.4'
    'H' 'H' 0.0000 0.0000
                         'International Tables Vol C Tables 4.2.6.8 and 6.1.1.4'
    'O' 'O' 0.0492 0.0322
                         'International Tables Vol C Tables 4.2.6.8 and 6.1.1.4'
_computing_data_collection     'PROCESS-AUTO (Rigaku, 1998)'
_computing_cell_refinement     'PROCESS-AUTO (Rigaku, 1998)'
_computing_data_reduction     'CrystalStructure (Rigaku, 2010)'
_computing_structure_solution     'Il Milione (Burla <i>et al.</i>, 2007)'
_computing_structure_refinement     'SHELXL97 (Sheldrick, 2008)'
_computing_molecular_graphics     'ORTEPIII (Burnett & Johnson, 1996)'
_computing_publication_material     'SHELXL97 (Sheldrick, 2008)'
loop_
    _atom_site_type_symbol
    _atom_site_label
    _atom_site_fract_x
    _atom_site_fract_y
    _atom_site_fract_z
    _atom_site_U_iso_or_equiv
    _atom_site_adp_type
    _atom_site_calc_flag
    _atom_site_refinement_flags
    _atom_site_occupancy
    _atom_site_disorder_assembly
    _atom_site_disorder_group
    O O1 0.78878(10) 0.03272(4) 0.31564(10) 0.0421(2) Uani d . 1 . .
    O O2 0.82137(9) 0.20198(4) 0.16422(9) 0.0365(2) Uani d . 1 . .
    O O3 1.49637(9) 0.28351(4) 0.80270(10) 0.0420(2) Uani d . 1 . .
    C C1 1.04784(12) 0.23386(5) 0.36717(13) 0.0299(2) Uani d . 1 . .
    H H1 1.0346 0.2786 0.3379 0.036 Uiso calc R 1 . .
    C C2 0.94725(12) 0.18810(5) 0.28459(13) 0.0297(2) Uani d . 1 . .
    C C3 0.96544(12) 0.12068(5) 0.32677(12) 0.0301(2) Uani d . 1 . .
    C C4 1.08301(13) 0.10241(5) 0.45329(12) 0.0314(3) Uani d . 1 . .
    H H4 1.0931 0.0577 0.4834 0.038 Uiso calc R 1 . .
    C C5 1.18928(12) 0.14824(5) 0.53981(12) 0.0307(3) Uani d . 1 . .
    C C6 1.31320(13) 0.13009(5) 0.66941(13) 0.0361(3) Uani d . 1 . .
    H H6 1.3272 0.0854 0.6992 0.043 Uiso calc R 1 . .
    C C7 1.41212(13) 0.17582(6) 0.75144(14) 0.0378(3) Uani d . 1 . .
    H H7 1.4948 0.1629 0.8374 0.045 Uiso calc R 1 . .
    C C8 1.39183(12) 0.24263(6) 0.70863(13) 0.0335(3) Uani d . 1 . .
    C C9 1.27567(12) 0.26199(5) 0.58315(13) 0.0314(3) Uani d . 1 . .
    H H9 1.2648 0.3069 0.5544 0.038 Uiso calc R 1 . .
    C C10 1.17134(12) 0.21514(5) 0.49575(12) 0.0288(2) Uani d . 1 . .
    C C11 0.85594(12) 0.06982(5) 0.24066(13) 0.0312(2) Uani d . 1 . .
    C C12 0.83398(13) 0.06328(5) 0.06375(13) 0.0320(3) Uani d . 1 . .
    C C13 0.94512(15) 0.08664(5) -0.01647(14) 0.0386(3) Uani d . 1 . .
    H H13 1.0356 0.1089 0.0408 0.046 Uiso calc R 1 . .
    C C14 0.92417(18) 0.07753(6) -0.18018(15) 0.0495(3) Uani d . 1 . .
    H H14 1.0017 0.0925 -0.2343 0.059 Uiso calc R 1 . .
    C C15 0.7911(2) 0.04677(6) -0.26460(16) 0.0550(4) Uani d . 1 . .
    H H15 0.7757 0.0418 -0.3772 0.066 Uiso calc R 1 . .
    C C16 0.67992(18) 0.02314(7) -0.18521(16) 0.0546(4) Uani d . 1 . .
    H H16 0.5884 0.0018 -0.2432 0.066 Uiso calc R 1 . .
    C C17 0.70235(15) 0.03068(6) -0.02102(15) 0.0436(3) Uani d . 1 . .
    H H17 0.6274 0.0135 0.0337 0.052 Uiso calc R 1 . .
    C C18 0.78092(13) 0.26937(5) 0.13734(15) 0.0371(3) Uani d . 1 . .
    H H18A 0.7644 0.2890 0.2367 0.044 Uiso calc R 1 . .
    H H18B 0.6843 0.2730 0.0545 0.044 Uiso calc R 1 . .
    H H18C 0.8663 0.2923 0.1024 0.044 Uiso calc R 1 . .
    C C19 1.47866(16) 0.35166(6) 0.77225(16) 0.0468(3) Uani d . 1 . .
    H H19A 1.4949 0.3611 0.6648 0.056 Uiso calc R 1 . .
    H H19B 1.5563 0.3757 0.8514 0.056 Uiso calc R 1 . .
    H H19C 1.3727 0.3652 0.7795 0.056 Uiso calc R 1 . .
loop_
    _atom_site_aniso_label
    _atom_site_aniso_U_11
    _atom_site_aniso_U_22
    _atom_site_aniso_U_33
    _atom_site_aniso_U_12
    _atom_site_aniso_U_13
    _atom_site_aniso_U_23
    O1 0.0504(5) 0.0376(4) 0.0393(5) -0.0111(4) 0.0122(4) 0.0032(3)
    O2 0.0385(4) 0.0293(4) 0.0366(4) 0.0020(3) -0.0034(3) -0.0004(3)
    O3 0.0390(5) 0.0418(5) 0.0411(5) -0.0081(3) -0.0008(4) -0.0024(4)
    C1 0.0344(5) 0.0250(5) 0.0309(6) 0.0011(4) 0.0086(4) 0.0016(4)
    C2 0.0317(5) 0.0303(5) 0.0273(5) 0.0022(4) 0.0067(4) 0.0012(4)
    C3 0.0344(5) 0.0282(5) 0.0291(5) -0.0002(4) 0.0095(4) -0.0009(4)
    C4 0.0376(6) 0.0267(5) 0.0308(6) 0.0017(4) 0.0096(5) 0.0024(4)
    C5 0.0327(5) 0.0311(5) 0.0293(5) 0.0015(4) 0.0091(4) 0.0016(4)
    C6 0.0387(6) 0.0333(6) 0.0353(6) 0.0025(4) 0.0053(5) 0.0056(4)
    C7 0.0348(6) 0.0421(6) 0.0341(6) 0.0019(5) 0.0022(5) 0.0048(5)
    C8 0.0305(5) 0.0392(6) 0.0314(6) -0.0038(4) 0.0079(4) -0.0028(4)
    C9 0.0329(5) 0.0298(5) 0.0324(6) -0.0009(4) 0.0093(4) 0.0000(4)
    C10 0.0298(5) 0.0305(5) 0.0278(5) 0.0005(4) 0.0099(4) 0.0000(4)
    C11 0.0330(5) 0.0262(5) 0.0345(6) 0.0018(4) 0.0076(4) 0.0019(4)
    C12 0.0375(6) 0.0243(5) 0.0330(6) 0.0023(4) 0.0053(4) -0.0010(4)
    C13 0.0491(7) 0.0298(5) 0.0386(6) -0.0008(5) 0.0135(5) -0.0006(5)
    C14 0.0766(9) 0.0365(6) 0.0407(7) 0.0071(6) 0.0247(7) 0.0016(5)
    C15 0.0892(11) 0.0407(7) 0.0322(7) 0.0188(7) 0.0062(7) -0.0044(5)
    C16 0.0614(8) 0.0492(8) 0.0447(8) 0.0046(6) -0.0076(6) -0.0125(6)
    C17 0.0428(6) 0.0416(6) 0.0438(7) -0.0027(5) 0.0034(5) -0.0060(5)
    C18 0.0373(6) 0.0318(6) 0.0390(6) 0.0040(4) 0.0014(5) 0.0045(4)
    C19 0.0488(7) 0.0413(7) 0.0480(7) -0.0118(5) 0.0053(6) -0.0059(5)
_geom_special_details
;
All e.s.d.'s (except the e.s.d. in the dihedral angle between two l.s. planes)
are estimated using the full covariance matrix. The cell e.s.d.'s are taken
into account individually in the estimation of e.s.d.'s in distances, angles
and torsion angles; correlations between e.s.d.'s in cell parameters are only
used when they are defined by crystal symmetry. An approximate (isotropic)
treatment of cell e.s.d.'s is used for estimating e.s.d.'s involving l.s.
planes.
;
loop_
    _geom_bond_atom_site_label_1
    _geom_bond_atom_site_label_2
    _geom_bond_site_symmetry_2
    _geom_bond_distance
    _geom_bond_publ_flag
    O1 C11 . 1.2224(13) ?
    O2 C2 . 1.3637(13) ?
    O2 C18 . 1.4299(13) ?
    O3 C8 . 1.3649(13) ?
    O3 C19 . 1.4211(15) ?
    C1 C2 . 1.3706(15) ?
    C1 C10 . 1.4168(15) ?
    C1 H1 . 0.9500 ?
    C2 C3 . 1.4265(14) ?
    C3 C4 . 1.3731(15) ?
    C3 C11 . 1.4948(15) ?
    C4 C5 . 1.4110(15) ?
    C4 H4 . 0.9500 ?
    C5 C10 . 1.4198(14) ?
    C5 C6 . 1.4212(15) ?
    C6 C7 . 1.3607(17) ?
    C6 H6 . 0.9500 ?
    C7 C8 . 1.4166(16) ?
    C7 H7 . 0.9500 ?
    C8 C9 . 1.3668(16) ?
    C9 C10 . 1.4188(15) ?
    C9 H9 . 0.9500 ?
    C11 C12 . 1.4921(15) ?
    C12 C13 . 1.3884(16) ?
    C12 C17 . 1.3891(16) ?
    C13 C14 . 1.3873(17) ?
    C13 H13 . 0.9500 ?
    C14 C15 . 1.379(2) ?
    C14 H14 . 0.9500 ?
    C15 C16 . 1.386(2) ?
    C15 H15 . 0.9500 ?
    C16 C17 . 1.3864(18) ?
    C16 H16 . 0.9500 ?
    C17 H17 . 0.9500 ?
    C18 H18A . 0.9800 ?
    C18 H18B . 0.9800 ?
    C18 H18C . 0.9800 ?
    C19 H19A . 0.9800 ?
    C19 H19B . 0.9800 ?
    C19 H19C . 0.9800 ?
loop_
    _geom_angle_atom_site_label_1
    _geom_angle_atom_site_label_2
    _geom_angle_atom_site_label_3
    _geom_angle_site_symmetry_1
    _geom_angle_site_symmetry_3
    _geom_angle
    _geom_angle_publ_flag
    C2 O2 C18 . . 116.93(8) ?
    C8 O3 C19 . . 117.45(9) ?
    C2 C1 C10 . . 120.71(9) ?
    C2 C1 H1 . . 119.6 ?
    C10 C1 H1 . . 119.6 ?
    O2 C2 C1 . . 124.67(9) ?
    O2 C2 C3 . . 114.85(9) ?
    C1 C2 C3 . . 120.42(10) ?
    C4 C3 C2 . . 119.11(10) ?
    C4 C3 C11 . . 119.23(9) ?
    C2 C3 C11 . . 121.62(9) ?
    C3 C4 C5 . . 121.82(10) ?
    C3 C4 H4 . . 119.1 ?
    C5 C4 H4 . . 119.1 ?
    C4 C5 C10 . . 118.63(10) ?
    C4 C5 C6 . . 122.61(10) ?
    C10 C5 C6 . . 118.76(10) ?
    C7 C6 C5 . . 120.92(10) ?
    C7 C6 H6 . . 119.5 ?
    C5 C6 H6 . . 119.5 ?
    C6 C7 C8 . . 120.02(10) ?
    C6 C7 H7 . . 120.0 ?
    C8 C7 H7 . . 120.0 ?
    O3 C8 C9 . . 125.00(10) ?
    O3 C8 C7 . . 114.12(10) ?
    C9 C8 C7 . . 120.88(10) ?
    C8 C9 C10 . . 120.06(10) ?
    C8 C9 H9 . . 120.0 ?
    C10 C9 H9 . . 120.0 ?
    C1 C10 C9 . . 121.37(10) ?
    C1 C10 C5 . . 119.28(10) ?
    C9 C10 C5 . . 119.34(10) ?
    O1 C11 C12 . . 120.47(10) ?
    O1 C11 C3 . . 120.03(10) ?
    C12 C11 C3 . . 119.46(9) ?
    C13 C12 C17 . . 119.52(11) ?
    C13 C12 C11 . . 121.46(10) ?
    C17 C12 C11 . . 118.97(10) ?
    C14 C13 C12 . . 120.04(12) ?
    C14 C13 H13 . . 120.0 ?
    C12 C13 H13 . . 120.0 ?
    C15 C14 C13 . . 120.24(13) ?
    C15 C14 H14 . . 119.9 ?
    C13 C14 H14 . . 119.9 ?
    C14 C15 C16 . . 120.00(12) ?
    C14 C15 H15 . . 120.0 ?
    C16 C15 H15 . . 120.0 ?
    C15 C16 C17 . . 119.92(13) ?
    C15 C16 H16 . . 120.0 ?
    C17 C16 H16 . . 120.0 ?
    C16 C17 C12 . . 120.23(12) ?
    C16 C17 H17 . . 119.9 ?
    C12 C17 H17 . . 119.9 ?
    O2 C18 H18A . . 109.5 ?
    O2 C18 H18B . . 109.5 ?
    H18A C18 H18B . . 109.5 ?
    O2 C18 H18C . . 109.5 ?
    H18A C18 H18C . . 109.5 ?
    H18B C18 H18C . . 109.5 ?
    O3 C19 H19A . . 109.5 ?
    O3 C19 H19B . . 109.5 ?
    H19A C19 H19B . . 109.5 ?
    O3 C19 H19C . . 109.5 ?
    H19A C19 H19C . . 109.5 ?
    H19B C19 H19C . . 109.5 ?
loop_
    _geom_torsion_atom_site_label_1
    _geom_torsion_atom_site_label_2
    _geom_torsion_atom_site_label_3
    _geom_torsion_atom_site_label_4
    _geom_torsion_site_symmetry_1
    _geom_torsion_site_symmetry_2
    _geom_torsion_site_symmetry_3
    _geom_torsion_site_symmetry_4
    _geom_torsion
    _geom_torsion_publ_flag
    C18 O2 C2 C1 . . . . -8.42(15) ?
    C18 O2 C2 C3 . . . . 168.77(9) ?
    C10 C1 C2 O2 . . . . 176.97(9) ?
    C10 C1 C2 C3 . . . . -0.07(16) ?
    O2 C2 C3 C4 . . . . -175.98(9) ?
    C1 C2 C3 C4 . . . . 1.34(16) ?
    O2 C2 C3 C11 . . . . 1.64(14) ?
    C1 C2 C3 C11 . . . . 178.96(9) ?
    C2 C3 C4 C5 . . . . -1.91(16) ?
    C11 C3 C4 C5 . . . . -179.58(9) ?
    C3 C4 C5 C10 . . . . 1.18(16) ?
    C3 C4 C5 C6 . . . . -178.96(10) ?
    C4 C5 C6 C7 . . . . -179.10(10) ?
    C10 C5 C6 C7 . . . . 0.75(16) ?
    C5 C6 C7 C8 . . . . 0.35(17) ?
    C19 O3 C8 C9 . . . . 2.94(16) ?
    C19 O3 C8 C7 . . . . -176.95(10) ?
    C6 C7 C8 O3 . . . . 178.50(10) ?
    C6 C7 C8 C9 . . . . -1.40(17) ?
    O3 C8 C9 C10 . . . . -178.60(9) ?
    C7 C8 C9 C10 . . . . 1.28(16) ?
    C2 C1 C10 C9 . . . . -179.52(9) ?
    C2 C1 C10 C5 . . . . -0.65(15) ?
    C8 C9 C10 C1 . . . . 178.71(10) ?
    C8 C9 C10 C5 . . . . -0.15(15) ?
    C4 C5 C10 C1 . . . . 0.12(15) ?
    C6 C5 C10 C1 . . . . -179.74(9) ?
    C4 C5 C10 C9 . . . . 179.01(9) ?
    C6 C5 C10 C9 . . . . -0.85(15) ?
    C4 C3 C11 O1 . . . . 51.76(14) ?
    C2 C3 C11 O1 . . . . -125.86(11) ?
    C4 C3 C11 C12 . . . . -126.07(10) ?
    C2 C3 C11 C12 . . . . 56.32(14) ?
    O1 C11 C12 C13 . . . . -156.48(11) ?
    C3 C11 C12 C13 . . . . 21.34(15) ?
    O1 C11 C12 C17 . . . . 20.86(15) ?
    C3 C11 C12 C17 . . . . -161.33(10) ?
    C17 C12 C13 C14 . . . . 0.16(17) ?
    C11 C12 C13 C14 . . . . 177.48(10) ?
    C12 C13 C14 C15 . . . . 1.68(18) ?
    C13 C14 C15 C16 . . . . -1.88(19) ?
    C14 C15 C16 C17 . . . . 0.2(2) ?
    C15 C16 C17 C12 . . . . 1.61(19) ?
    C13 C12 C17 C16 . . . . -1.80(17) ?
    C11 C12 C17 C16 . . . . -179.19(11) ?
loop_
    _geom_hbond_atom_site_label_D
    _geom_hbond_atom_site_label_H
    _geom_hbond_atom_site_label_A
    _geom_hbond_site_symmetry_A
    _geom_hbond_distance_DH
    _geom_hbond_distance_HA
    _geom_hbond_distance_DA
    _geom_hbond_angle_DHA
    C4 H4 O1 3_756 0.95 2.58 3.4439(13) 151
    C18 H18B O3 1_454 0.98 2.42 3.3742(15) 164
data_global
_journal_date_recd_electronic     2011-02-12
_journal_date_accepted     2011-02-15
_journal_name_full     'Acta Crystallographica, Section E'
_journal_year     2011
_journal_volume     67
_journal_issue      3
_journal_page_first     o668
_journal_page_last     o668
_journal_paper_category     QO
_journal_coeditor_code     FK2037
_publ_contact_author_name     'Noriyuki Yonezawa'
_publ_contact_author_address
;
Department of Organic and Polymer Materials Chemistry
Tokyo University of Agriculture & Technology
2-24-16 Naka-machi
Koganei
Tokyo 184-8588
Japan
;
_publ_contact_author_email     'aokamoto@cc.tuat.ac.jp'
_publ_contact_author_fax     '+81-42-388-7291'
_publ_contact_author_phone     '+81-42-388-7053'
_publ_section_title
;
(3,6-Dimethoxynaphthalen-2-yl)(phenyl)methanone
;
loop_
    _publ_author_name
    _publ_author_footnote
    _publ_author_address
    'Kato, Yuichi' .
;
Department of Organic and Polymer Materials Chemistry
Tokyo University of Agriculture & Technology
2-24-16 Naka-machi
Koganei
Tokyo 184-8588
Japan
;
    'Takeuchi, Ryo' .
;
Department of Organic and Polymer Materials Chemistry
Tokyo University of Agriculture & Technology
2-24-16 Naka-machi
Koganei
Tokyo 184-8588
Japan
;
    'Muto, Toyokazu' .
;
Department of Organic and Polymer Materials Chemistry
Tokyo University of Agriculture & Technology
2-24-16 Naka-machi
Koganei
Tokyo 184-8588
Japan
;
    'Okamoto, Akiko' .
;
Department of Organic and Polymer Materials Chemistry
Tokyo University of Agriculture & Technology
2-24-16 Naka-machi
Koganei
Tokyo 184-8588
Japan
;
    'Yonezawa, Noriyuki' .
;
Department of Organic and Polymer Materials Chemistry
Tokyo University of Agriculture & Technology
2-24-16 Naka-machi
Koganei
Tokyo 184-8588
Japan
;
