# Supplementary material for: (3,6-Dimeth­oxy­naphthalen-2-yl)(phen­yl)methanone
Source: Acta Crystallogr Sect E Struct Rep Online. 2011 Feb 19;67(Pt 3):o668. doi: 10.1107/S1600536811005630 (PMC3052025; doi:10.1107/S1600536811005630)
Supplement: Supplementary file 2 [file e-67-0o668-Isup2.hkl]

#
# h,k,l, Fc-squared, Fo-squared, sigma(Fo-squared) and status flag
#
data_I
_shelx_title ' yonezawaLab_101214_3_'
_shelx_refln_list_code          4
_shelx_F_calc_maximum      198.53
_exptl_crystal_F_000       616.00
_reflns_d_resolution_high  0.8302
 
loop_
 _symmetry_equiv_pos_as_xyz
 'x, y, z'
 '-x, y+1/2, -z+1/2'
 '-x, -y, -z'
 'x, -y-1/2, z-1/2'
 
_cell_length_a     8.7186
_cell_length_b    20.4650
_cell_length_c     8.5675
_cell_angle_alpha  90.000
_cell_angle_beta  102.475
_cell_angle_gamma  90.000
 
_shelx_F_squared_multiplier     1.000
 
loop_
 _refln_index_h
 _refln_index_k
 _refln_index_l
 _refln_F_squared_calc
 _refln_F_squared_meas
 _refln_F_squared_sigma
 _refln_observed_status
   1   0   0     5886.52     5299.64    115.48 o
   2   0   0      561.80      584.10      7.67 o
   3   0   0     2346.64     2203.93     32.36 o
   4   0   0      847.32      823.03     10.74 o
   5   0   0      105.30      101.80      1.32 o
   6   0   0      451.66      437.22      6.57 o
   7   0   0      321.34      324.73      6.90 o
   8   0   0      608.20      561.50     47.18 o
   9   0   0      652.46      651.91     28.26 o
  10   0   0       31.09       30.37      2.72 o
   1   1   0      107.88      108.94      1.29 o
   2   1   0     6324.65     5885.36     79.26 o
   3   1   0      575.65      529.47      4.32 o
   4   1   0       12.57        9.55      0.38 o
   5   1   0        6.72        6.86      0.31 o
   6   1   0      225.81      218.42      2.49 o
   7   1   0       68.71       72.16      1.38 o
   8   1   0       38.49       34.58      1.19 o
   9   1   0       26.80       23.61      1.09 o
  10   1   0       65.08       73.50      2.36 o
   0   2   0     3486.64     3313.26     50.42 o
   1   2   0     1597.36     1460.86     13.08 o
   2   2   0     2510.47     2436.77     26.40 o
   3   2   0      730.52      694.02      5.58 o
   4   2   0      445.63      475.03      3.94 o
   5   2   0      143.69      180.26      1.45 o
   6   2   0        6.15        5.76      0.28 o
   7   2   0       32.78       32.35      0.79 o
   8   2   0       17.76       15.98      0.73 o
   9   2   0      305.30      310.20     10.52 o
  10   2   0        4.11        3.75      0.62 o
   1   3   0     6594.98     6688.75     98.65 o
   2   3   0      661.88      653.63      5.44 o
   3   3   0      574.65      598.37      4.90 o
   4   3   0       45.77       46.18      0.59 o
   5   3   0       90.90       93.05      0.91 o
   6   3   0       64.85       64.52      0.91 o
   7   3   0       32.34       33.41      0.97 o
   8   3   0      555.74      574.26      9.65 o
   9   3   0       59.28       65.06      1.79 o
  10   3   0       10.20        9.12      0.75 o
   0   4   0     3070.24     2806.15     42.45 o
   1   4   0     1251.34     1202.74     12.76 o
   2   4   0     6291.95     6279.19     86.32 o
   3   4   0      211.69      205.64      1.59 o
   4   4   0      209.40      222.58      1.76 o
   5   4   0      208.03      208.85      1.75 o
   6   4   0        1.66        2.72      0.45 o
   7   4   0        2.34        1.78      0.31 o
   8   4   0       33.46       35.07      1.38 o
   9   4   0       41.08       39.93      1.40 o
  10   4   0       10.37       10.36      0.62 o
   1   5   0    12303.96    12794.78    245.97 o
   2   5   0      708.80      667.97      5.37 o
   3   5   0     1280.13     1284.87     12.18 o
   4   5   0     1408.45     1475.16     15.03 o
   5   5   0      191.97      222.17      2.04 o
   6   5   0       17.51       20.50      0.61 o
   7   5   0      173.77      173.09      2.97 o
   8   5   0      196.37      204.12      3.71 o
   9   5   0      105.67      109.33      2.63 o
  10   5   0       20.22       23.30      0.87 o
   0   6   0     3636.70     3267.67     51.00 o
   1   6   0     5849.97     5625.72     81.03 o
   2   6   0      231.67      241.86      1.92 o
   3   6   0       26.63       32.44      0.41 o
   4   6   0       50.55       70.11      0.76 o
   5   6   0       61.19       77.13      0.96 o
   6   6   0      107.79      113.26      2.25 o
   7   6   0        5.29        5.14      0.66 o
   8   6   0       35.45       31.51      1.21 o
   9   6   0       81.08       89.24      2.06 o
   1   7   0     7895.76     8013.85    132.00 o
   2   7   0      130.04      131.27      1.17 o
   3   7   0      449.07      462.04      3.95 o
   4   7   0      246.22      276.46      2.43 o
   5   7   0       11.73       10.13      0.42 o
   6   7   0        7.82        7.10      0.53 o
   7   7   0       45.23       42.53      1.16 o
   8   7   0        3.38        2.83      0.55 o
   9   7   0       57.04       61.34      1.73 o
   0   8   0       32.86       28.64      0.56 o
   1   8   0     1434.51     1417.23     14.66 o
   2   8   0       31.78       35.10      0.64 o
   3   8   0     2769.51     2892.98     35.59 o
   4   8   0      361.35      396.31      3.51 o
   5   8   0      115.74      114.92      1.52 o
   6   8   0       35.49       36.09      0.86 o
   7   8   0        7.50        6.29      0.49 o
   8   8   0       13.69       15.07      0.74 o
   9   8   0       18.31       18.65      0.74 o
   1   9   0      208.50      245.98      2.14 o
   2   9   0      987.86     1063.03     10.69 o
   3   9   0     1272.52     1293.07     13.27 o
   4   9   0       28.87       29.76      0.56 o
   5   9   0        3.11        4.22      0.37 o
   6   9   0       19.52       20.82      0.75 o
   7   9   0       98.00      100.13      1.76 o
   8   9   0      140.87      152.44      2.85 o
   9   9   0       10.07        9.39      0.63 o
   0  10   0      199.67      228.61      4.30 o
   1  10   0      943.66     1048.57     10.32 o
   2  10   0     1240.44     1320.28     13.74 o
   3  10   0       46.54       38.58      0.55 o
   4  10   0       68.42       67.82      1.07 o
   5  10   0       77.62       85.50      1.68 o
   6  10   0        0.01        0.33      0.28 o
   7  10   0       16.54       18.49      0.75 o
   8  10   0       30.97       32.92      0.92 o
   9  10   0        5.72        8.14      0.79 o
   1  11   0      886.70      931.41      8.88 o
   2  11   0      648.62      697.75      6.34 o
   3  11   0      187.74      210.76      1.88 o
   4  11   0        4.64        3.82      0.37 o
   5  11   0      144.81      140.10      2.42 o
   6  11   0      197.14      194.56      3.31 o
   7  11   0       40.88       39.64      1.09 o
   8  11   0       21.18       20.12      0.75 o
   9  11   0       13.73       16.12      0.80 o
   0  12   0      706.96      788.44     10.72 o
   1  12   0        2.05        0.92      0.22 o
   2  12   0      811.39      775.93      7.39 o
   3  12   0      491.83      502.56      4.94 o
   4  12   0      393.29      384.18      5.25 o
   5  12   0       12.48       15.28      0.99 o
   6  12   0      578.67      594.20      9.76 o
   7  12   0        9.08        7.09      0.65 o
   8  12   0       39.27       32.95      0.88 o
   1  13   0       19.57       22.04      0.49 o
   2  13   0      136.39      131.88      1.59 o
   3  13   0      168.39      158.22      1.87 o
   4  13   0      228.04      231.62      3.27 o
   5  13   0        4.01        3.57      0.59 o
   6  13   0       24.92       25.43      1.06 o
   7  13   0      160.75      157.66      2.69 o
   8  13   0       74.10       75.23      1.78 o
   0  14   0       76.38       90.33      1.74 o
   1  14   0        0.03        0.40      0.24 o
   2  14   0       59.79       63.97      1.14 o
   3  14   0     1600.44     1600.90     26.90 o
   4  14   0       16.32       13.50      0.65 o
   5  14   0       28.62       27.94      1.28 o
   6  14   0      817.63      840.29     14.11 o
   7  14   0        0.95        1.50      0.42 o
   8  14   0        1.25        1.37      0.31 o
   1  15   0       11.34       13.24      0.66 o
   2  15   0      249.82      241.10      3.53 o
   3  15   0       62.15       60.84      1.21 o
   4  15   0      235.70      226.81      3.56 o
   5  15   0        1.71        1.19      0.50 o
   6  15   0       39.79       34.84      0.99 o
   7  15   0      183.09      168.89      4.25 o
   8  15   0        1.52        1.69      0.36 o
   0  16   0      142.00      132.18      2.51 o
   1  16   0       75.69       68.80      1.20 o
   2  16   0       22.91       19.28      0.65 o
   3  16   0      250.23      239.30      3.35 o
   4  16   0      266.84      262.94      3.88 o
   5  16   0       36.84       36.52      0.99 o
   6  16   0       17.60       16.50      0.62 o
   7  16   0      173.09      193.44      3.02 o
   1  17   0       19.19       17.29      0.70 o
   2  17   0      690.37      690.58      9.47 o
   3  17   0      455.11      461.82      6.40 o
   4  17   0       26.65       27.98      0.94 o
   5  17   0        3.34        3.06      0.47 o
   6  17   0        1.96        1.92      0.38 o
   7  17   0       59.30       67.99      2.69 o
   0  18   0      184.30      190.97      4.08 o
   1  18   0        6.91        4.26      0.50 o
   2  18   0       77.70       78.21      1.54 o
   3  18   0      158.58      148.57      2.51 o
   4  18   0        0.11        0.38      0.32 o
   5  18   0        8.25        5.71      0.54 o
   6  18   0        4.10        3.45      0.42 o
   7  18   0        0.42        0.95      0.59 o
   1  19   0        0.52        0.70      0.28 o
   2  19   0        2.38        1.05      0.35 o
   3  19   0       16.22        9.58      0.52 o
   4  19   0       10.06        8.97      0.57 o
   5  19   0       35.63       30.97      1.27 o
   6  19   0       17.82       13.11      0.63 o
   0  20   0      122.88      123.55      2.56 o
   1  20   0        1.41        0.96      0.28 o
   2  20   0        1.75        1.49      0.27 o
   3  20   0      139.43      129.77      1.85 o
   4  20   0        3.80        7.00      0.43 o
   5  20   0       24.27       19.77      2.35 o
   1  21   0        7.82        6.97      0.39 o
   2  21   0       15.25       11.52      0.56 o
   3  21   0        0.80        0.36      0.27 o
   4  21   0       45.18       42.98      1.08 o
   5  21   0      160.70      179.03      3.93 o
   0  22   0        6.85        6.62      0.61 o
   1  22   0        0.89        0.81      0.38 o
   2  22   0       29.52       26.84      0.85 o
   3  22   0       80.02       69.21      1.77 o
   4  22   0       75.41       75.05      3.53 o
   1  23   0       86.35       85.88      1.62 o
   2  23   0       58.69       68.53      1.24 o
   3  23   0       18.26       15.71      1.03 o
   0  24   0       36.47       41.10      1.31 o
   1  24   0       13.47       18.25      0.99 o
   2  24   0        0.94        0.96      0.51 o
 -10   1   1       57.54       61.67      2.60 o
  -9   1   1       49.02       44.03      1.40 o
  -8   1   1      153.41      154.95      2.37 o
  -7   1   1       18.24       18.43      0.83 o
  -6   1   1       10.44       12.33      0.50 o
  -5   1   1        0.30        1.16      0.25 o
  -4   1   1      312.15      324.44      2.66 o
  -3   1   1      543.16      533.64      5.51 o
  -2   1   1      711.32      648.59      5.62 o
  -1   1   1      663.04      647.37      5.08 o
   0   1   1      125.61      114.12      0.84 o
   1   1   1      236.17      236.64      2.19 o
   2   1   1      385.60      375.01      3.40 o
   3   1   1      275.89      283.99      2.39 o
   4   1   1      570.68      602.51      5.24 o
   5   1   1      307.07      345.90      2.98 o
   6   1   1      165.73      156.16      2.41 o
   7   1   1      212.18      204.09      3.28 o
   8   1   1       84.48       83.75      1.96 o
   9   1   1       14.66       14.63      0.73 o
 -10   2   1      240.64      236.69      9.91 o
  -9   2   1      357.29      375.78      6.05 o
  -8   2   1       32.02       35.60      1.09 o
  -7   2   1       45.53       44.36      1.08 o
  -6   2   1      262.86      255.28      2.87 o
  -5   2   1      141.75      142.68      1.72 o
  -4   2   1      424.43      429.26      3.45 o
  -3   2   1      594.97      564.96      7.66 o
  -2   2   1     8258.80     8157.36    122.11 o
  -1   2   1     8549.27     9408.41    139.15 o
   0   2   1     1439.26     1318.34     10.86 o
   1   2   1     1429.89     1267.99     13.14 o
   2   2   1        7.13        7.28      0.23 o
   3   2   1     3174.49     3042.16     38.02 o
   4   2   1      183.82      212.12      1.97 o
   5   2   1       50.12       61.96      0.73 o
   6   2   1      169.35      167.50      2.36 o
   7   2   1      286.63      274.76      4.06 o
   8   2   1       18.38       21.24      0.74 o
   9   2   1        0.47        0.32      0.26 o
 -10   3   1       30.89       31.54      1.48 o
  -9   3   1      171.13      180.12      3.04 o
  -8   3   1       15.65       14.07      0.75 o
  -7   3   1       81.08       75.99      1.50 o
  -6   3   1      375.49      391.64      4.25 o
  -5   3   1      100.61       84.59      0.85 o
  -4   3   1      206.36      225.67      2.91 o
  -3   3   1      775.41      755.98      6.34 o
  -2   3   1      632.71      586.44      4.64 o
  -1   3   1     2197.54     2078.17     22.84 o
   0   3   1     5617.18     5649.13     71.87 o
   1   3   1     1112.71      998.02      9.64 o
   2   3   1       80.05       91.57      0.78 o
   3   3   1      189.28      209.54      1.84 o
   4   3   1      361.72      397.34      3.69 o
   5   3   1       18.35       19.18      0.38 o
   6   3   1        6.29        5.34      0.41 o
   7   3   1       69.95       69.64      1.64 o
   8   3   1      394.12      399.30      6.39 o
   9   3   1       18.93       19.61      0.83 o
 -10   4   1        1.01        0.59      0.40 o
  -9   4   1       73.57       80.90      1.56 o
  -8   4   1       50.85       55.34      1.27 o
  -7   4   1      118.04      121.80      2.43 o
  -6   4   1      448.08      444.29      5.38 o
  -5   4   1     1294.02     1429.05     15.74 o
  -4   4   1      183.17      185.36      1.60 o
  -3   4   1      252.17      252.44      1.87 o
  -2   4   1     1243.76     1131.70     10.03 o
  -1   4   1       55.10       40.81      0.72 o
   0   4   1     1805.96     1677.43     16.96 o
   1   4   1      583.49      548.27      4.57 o
   2   4   1      907.36      847.59      7.36 o
   3   4   1      381.00      439.61      4.26 o
   4   4   1     3854.19     4066.24     58.10 o
   5   4   1      120.11      124.08      1.13 o
   6   4   1       13.31       11.48      0.61 o
   7   4   1      386.49      403.82      6.09 o
   8   4   1       18.02       17.97      0.84 o
   9   4   1       66.29       69.70      1.84 o
 -10   5   1      113.02      121.67      3.45 o
  -9   5   1      175.28      195.35      3.32 o
  -8   5   1        0.02        0.15      0.38 o
  -7   5   1      110.79      106.95      2.05 o
  -6   5   1      407.91      434.06      6.74 o
  -5   5   1      365.51      384.90      3.27 o
  -4   5   1      193.24      224.23      1.73 o
  -3   5   1        0.07        0.46      0.13 o
  -2   5   1     2015.55     1866.01     18.97 o
  -1   5   1      366.45      391.73      3.16 o
   0   5   1       67.35       68.49      0.75 o
   1   5   1      411.01      372.88      2.83 o
   2   5   1       17.04       13.12      0.31 o
   3   5   1     1861.39     1970.74     21.35 o
   4   5   1      487.70      479.05      4.33 o
   5   5   1       47.64       51.80      0.76 o
   6   5   1      103.59      111.91      1.78 o
   7   5   1        9.52        7.95      0.76 o
   8   5   1        0.04        0.58      0.45 o
   9   5   1       17.02       18.96      1.16 o
 -10   6   1       11.50       10.04      0.80 o
  -9   6   1       28.05       29.30      1.14 o
  -8   6   1       78.46       76.23      1.81 o
  -7   6   1       85.51       84.21      1.85 o
  -6   6   1      217.31      221.42      3.32 o
  -5   6   1      363.61      388.08      3.86 o
  -4   6   1        0.06        0.49      0.11 o
  -3   6   1      431.13      459.31      3.72 o
  -2   6   1       27.68       32.10      0.61 o
  -1   6   1      297.35      298.90      2.24 o
   0   6   1      584.47      552.76      4.32 o
   1   6   1       35.20       32.13      0.48 o
   2   6   1      322.98      356.79      2.90 o
   3   6   1     1717.14     1827.71     19.38 o
   4   6   1       82.75       85.11      1.01 o
   5   6   1       57.05       52.15      0.76 o
   6   6   1      364.87      370.73      6.02 o
   7   6   1      244.13      248.25      4.43 o
   8   6   1      262.60      264.95      5.22 o
   9   6   1      111.86      119.69      3.01 o
 -10   7   1       14.29       16.18      1.57 o
  -9   7   1       66.60       69.90      1.61 o
  -8   7   1      140.44      138.29      2.42 o
  -7   7   1        1.50        2.94      0.55 o
  -6   7   1      150.04      144.12      2.44 o
  -5   7   1      813.93      857.33     10.77 o
  -4   7   1      424.80      457.51      6.17 o
  -3   7   1      151.55      142.15      1.33 o
  -2   7   1       89.81       90.14      0.93 o
  -1   7   1      658.56      690.46      7.29 o
   0   7   1      363.70      390.13      3.17 o
   1   7   1      398.21      398.50      3.12 o
   2   7   1      100.71      103.37      0.98 o
   3   7   1       40.32       41.25      0.53 o
   4   7   1      498.52      575.36      5.65 o
   5   7   1      181.12      197.72      2.77 o
   6   7   1       36.35       38.49      1.30 o
   7   7   1       31.54       28.34      1.47 o
   8   7   1        1.23        1.60      0.45 o
   9   7   1        3.03        1.87      0.50 o
  -9   8   1       49.80       49.94      1.53 o
  -8   8   1        9.32        9.61      0.60 o
  -7   8   1       83.64       85.16      1.57 o
  -6   8   1      650.50      665.73     10.76 o
  -5   8   1       65.80       74.78      1.17 o
  -4   8   1       20.85       17.87      0.40 o
  -3   8   1      916.90      992.92      9.48 o
  -2   8   1     2047.77     2016.64     22.49 o
  -1   8   1      156.82      145.32      1.23 o
   0   8   1      730.42      788.67      6.67 o
   1   8   1       26.99       26.31      0.47 o
   2   8   1     1005.00     1027.93      9.79 o
   3   8   1      958.90     1073.86     10.84 o
   4   8   1        1.33        1.86      0.26 o
   5   8   1      227.35      226.89      3.53 o
   6   8   1        0.27        0.91      0.29 o
   7   8   1       14.09       14.29      0.83 o
   8   8   1        9.60       10.08      0.78 o
   9   8   1       64.24       64.27      1.40 o
  -9   9   1       12.23       13.48      0.77 o
  -8   9   1       29.94       29.85      0.96 o
  -7   9   1        2.78        3.68      0.47 o
  -6   9   1       42.64       37.75      1.21 o
  -5   9   1       28.76       33.29      0.78 o
  -4   9   1        0.51        0.42      0.17 o
  -3   9   1      236.35      232.01      1.98 o
  -2   9   1       28.71       34.45      0.69 o
  -1   9   1        0.07        0.31      0.19 o
   0   9   1     1181.93     1265.19     12.05 o
   1   9   1      739.49      818.95      7.18 o
   2   9   1      190.81      212.57      1.78 o
   3   9   1       35.31       33.25      0.62 o
   4   9   1       63.81       62.20      0.93 o
   5   9   1        1.50        2.58      0.47 o
   6   9   1       22.05       20.82      0.82 o
   7   9   1       52.94       52.72      1.40 o
   8   9   1        3.56        2.93      0.60 o
   9   9   1       13.15       11.48      0.89 o
  -9  10   1       70.39       77.52      1.68 o
  -8  10   1       10.19        8.48      0.51 o
  -7  10   1       10.22        8.64      0.64 o
  -6  10   1      213.54      208.59      3.68 o
  -5  10   1       31.33       30.24      0.82 o
  -4  10   1      586.50      587.82      5.90 o
  -3  10   1      130.23      127.58      1.17 o
  -2  10   1      431.17      512.38      4.62 o
  -1  10   1       39.49       38.11      0.49 o
   0  10   1      324.79      362.12      2.96 o
   1  10   1        4.19        6.12      0.23 o
   2  10   1     2788.98     2800.94     34.75 o
   3  10   1      110.26      104.17      1.18 o
   4  10   1      114.07      106.70      1.71 o
   5  10   1      208.40      209.18      3.23 o
   6  10   1        2.01        1.74      0.52 o
   7  10   1      137.31      131.51      2.65 o
   8  10   1        0.23        0.21      0.34 o
   9  10   1        0.31        0.16      0.32 o
  -9  11   1       11.58        9.21      0.58 o
  -8  11   1       56.97       56.35      1.38 o
  -7  11   1      133.06      134.18      2.14 o
  -6  11   1       13.69       14.77      0.72 o
  -5  11   1        8.98        9.83      0.59 o
  -4  11   1      183.45      173.63      1.93 o
  -3  11   1      135.34      143.53      1.32 o
  -2  11   1        0.04        0.93      0.17 o
  -1  11   1        5.60        7.25      0.26 o
   0  11   1     1187.54     1329.12     13.81 o
   1  11   1      447.64      489.01      4.44 o
   2  11   1       20.36       16.95      0.34 o
   3  11   1       54.63       64.33      0.81 o
   4  11   1        3.95        3.54      0.50 o
   5  11   1      552.36      548.40      8.45 o
   6  11   1       84.29       75.99      1.54 o
   7  11   1       55.04       54.98      1.42 o
   8  11   1       12.29       13.38      0.95 o
  -9  12   1        2.74        1.98      0.49 o
  -8  12   1      177.38      182.59      2.92 o
  -7  12   1      485.66      492.45      7.39 o
  -6  12   1      372.30      371.72      5.18 o
  -5  12   1      699.78      696.13     10.52 o
  -4  12   1      281.11      271.69      3.11 o
  -3  12   1       10.72        9.04      0.31 o
  -2  12   1     1105.43     1188.57     12.04 o
  -1  12   1      767.36      769.65      6.80 o
   0  12   1        0.01        0.12      0.16 o
   1  12   1      716.32      782.14      7.61 o
   2  12   1        2.38        2.16      0.20 o
   3  12   1       93.58      102.47      1.25 o
   4  12   1      285.82      279.55      4.03 o
   5  12   1      110.99      106.33      1.91 o
   6  12   1        0.03        0.10      0.31 o
   7  12   1        0.10        0.43      0.35 o
   8  12   1        4.25        3.95      0.57 o
  -8  13   1        2.78        2.24      0.33 o
  -7  13   1      136.07      135.17      2.02 o
  -6  13   1       27.00       27.60      0.83 o
  -5  13   1      225.41      221.04      3.07 o
  -4  13   1       57.96       59.65      0.96 o
  -3  13   1      184.70      177.90      1.90 o
  -2  13   1      618.91      671.32      7.52 o
  -1  13   1      687.03      699.18      6.78 o
   0  13   1        1.28        1.82      0.24 o
   1  13   1       41.72       23.19      0.51 o
   2  13   1        6.68        6.02      0.42 o
   3  13   1       20.25       17.42      0.64 o
   4  13   1       83.13       86.52      1.85 o
   5  13   1      800.00      809.39     13.47 o
   6  13   1      455.90      428.42      6.75 o
   7  13   1       77.12       69.46      1.24 o
   8  13   1       13.12       13.67      0.70 o
  -8  14   1       13.35       10.75      0.44 o
  -7  14   1       13.53       14.17      0.66 o
  -6  14   1       78.39       86.84      1.54 o
  -5  14   1        2.61        3.31      0.38 o
  -4  14   1      563.13      530.51      8.61 o
  -3  14   1      302.79      282.93      3.73 o
  -2  14   1        0.55        0.57      0.22 o
  -1  14   1      260.31      244.05      2.73 o
   0  14   1      306.57      328.18      3.71 o
   1  14   1       34.91       31.44      0.63 o
   2  14   1       30.51       31.86      0.88 o
   3  14   1      404.43      380.55      6.39 o
   4  14   1       87.28       78.37      1.73 o
   5  14   1      483.49      481.30      8.23 o
   6  14   1       51.05       53.92      1.24 o
   7  14   1        7.44        7.44      0.67 o
   8  14   1        2.68        1.87      0.43 o
  -8  15   1       57.04       52.52      3.57 o
  -7  15   1      451.05      465.82      6.76 o
  -6  15   1        0.00        0.20      0.21 o
  -5  15   1      231.25      222.10      3.05 o
  -4  15   1      282.73      279.71      3.98 o
  -3  15   1      156.20      151.28      2.32 o
  -2  15   1      202.68      201.11      2.73 o
  -1  15   1       21.71       23.76      0.86 o
   0  15   1      128.01      126.39      1.95 o
   1  15   1     1107.83     1168.27     17.49 o
   2  15   1      366.04      353.31      4.81 o
   3  15   1      516.10      485.70     10.03 o
   4  15   1       19.46       20.35      0.82 o
   5  15   1       51.96       51.57      1.64 o
   6  15   1        4.87        5.14      0.52 o
   7  15   1        6.80        6.27      0.40 o
  -7  16   1       62.79       59.21      1.97 o
  -6  16   1       30.15       29.98      1.04 o
  -5  16   1      198.57      199.89      3.43 o
  -4  16   1      119.86      117.95      2.38 o
  -3  16   1     1279.94     1347.55     23.19 o
  -2  16   1        2.50        3.14      0.38 o
  -1  16   1       40.66       40.31      0.88 o
   0  16   1      121.01      120.26      1.83 o
   1  16   1     1053.13     1061.13     15.94 o
   2  16   1       90.75       83.88      1.44 o
   3  16   1      170.04      160.58      2.54 o
   4  16   1        7.30        7.07      0.62 o
   5  16   1      229.03      236.70      3.88 o
   6  16   1        4.69        5.92      0.43 o
   7  16   1       16.41       17.03      0.67 o
  -7  17   1       15.30       17.02      0.79 o
  -6  17   1      159.16      154.17      2.87 o
  -5  17   1        6.96        7.78      0.78 o
  -4  17   1      102.90       99.43      2.15 o
  -3  17   1     1359.97     1375.63     24.32 o
  -2  17   1        5.61        5.01      0.62 o
  -1  17   1        1.45        1.55      0.44 o
   0  17   1       23.44       27.04      1.00 o
   1  17   1      131.45      138.25      2.49 o
   2  17   1      606.41      575.72      9.31 o
   3  17   1        5.15        4.32      0.36 o
   4  17   1       22.48       22.69      0.78 o
   5  17   1       33.95       30.97      0.97 o
   6  17   1        2.49        2.76      0.33 o
   7  17   1        7.63        6.76      0.87 o
  -7  18   1       11.39       11.52      0.69 o
  -6  18   1        0.67        0.52      0.38 o
  -5  18   1        8.36        6.32      0.79 o
  -4  18   1        7.81        6.34      0.71 o
  -3  18   1       85.87       76.11      1.77 o
  -2  18   1       28.80       25.38      0.97 o
  -1  18   1      138.31      128.24      2.78 o
   0  18   1       41.13       38.45      1.06 o
   1  18   1      963.81      893.65     15.23 o
   2  18   1       69.21       55.40      1.70 o
   3  18   1        7.12        7.13      0.56 o
   4  18   1        3.29        3.93      0.42 o
   5  18   1       21.49       22.27      1.12 o
   6  18   1        2.34        1.65      0.38 o
  -6  19   1       10.65        9.38      0.61 o
  -5  19   1       65.19       62.55      1.74 o
  -4  19   1       24.02       24.49      0.90 o
  -3  19   1       29.42       24.05      0.98 o
  -2  19   1        2.69        2.49      0.41 o
  -1  19   1        2.30        2.29      0.35 o
   0  19   1       95.35       90.53      1.51 o
   1  19   1       21.75       25.18      0.95 o
   2  19   1       19.65       13.27      0.67 o
   3  19   1       22.77       19.85      0.86 o
   4  19   1       22.35       21.14      0.85 o
   5  19   1       85.99       76.89      1.76 o
   6  19   1        0.33       -0.06      0.26 o
  -6  20   1        8.54        8.32      0.86 o
  -5  20   1       31.30       29.38      0.88 o
  -4  20   1      254.78      242.67      7.06 o
  -3  20   1      221.63      217.22      4.05 o
  -2  20   1       25.23       23.74      0.96 o
  -1  20   1       12.38       16.71      0.74 o
   0  20   1       53.49       47.15      1.14 o
   1  20   1      203.90      179.23      2.62 o
   2  20   1       32.75       30.99      0.80 o
   3  20   1        2.07        2.04      0.42 o
   4  20   1       62.05       55.12      2.46 o
   5  20   1       34.69       39.34      1.09 o
  -5  21   1        3.92        2.74      0.66 o
  -4  21   1        3.79        4.57      0.58 o
  -3  21   1       10.65       11.48      0.72 o
  -2  21   1       55.23       53.68      1.31 o
  -1  21   1       16.84       18.79      0.70 o
   0  21   1       12.50       13.38      0.59 o
   1  21   1      102.94       95.07      1.79 o
   2  21   1       59.32       49.74      1.00 o
   3  21   1        3.46        3.18      0.43 o
   4  21   1       66.37       64.11      1.62 o
   5  21   1        5.59        7.16      0.85 o
  -4  22   1       37.92       42.15      1.13 o
  -3  22   1      145.79      143.29      2.51 o
  -2  22   1       87.47      103.01      1.73 o
  -1  22   1        6.55        7.50      0.71 o
   0  22   1       24.30       29.33      0.86 o
   1  22   1       24.74       23.12      0.70 o
   2  22   1       13.61        8.75      0.83 o
   3  22   1        0.11       -0.02      0.16 o
   4  22   1       10.83        9.03      0.92 o
  -3  23   1       26.61       32.53      1.42 o
  -2  23   1      384.39      433.80      8.78 o
  -1  23   1       49.40       51.70      1.24 o
   0  23   1       10.16       11.64      0.65 o
   1  23   1       16.00       13.14      0.71 o
   2  23   1        0.51        0.09      0.26 o
   3  23   1        9.68       10.32      0.82 o
  -2  24   1       41.73       50.75      1.35 o
  -1  24   1       21.83       24.37      1.30 o
   0  24   1      119.85      154.05      2.91 o
   1  24   1       68.19       82.63      2.26 o
 -10   0   2        1.39        1.45      0.50 o
  -9   0   2       29.30       26.81      1.00 o
  -8   0   2       47.21       45.49      1.73 o
  -7   0   2       96.52       93.46      2.14 o
  -6   0   2       66.26       56.65      1.47 o
  -5   0   2        0.09        2.14      0.70 o
  -4   0   2      712.03      814.86     10.87 o
  -3   0   2       88.13       63.31      0.98 o
  -2   0   2    10492.79    10883.31    255.49 o
  -1   0   2     6897.98     6967.83    137.64 o
   0   0   2    10822.72    10437.02    422.58 o
   1   0   2     1586.78     1425.77     19.98 o
   2   0   2       37.99       34.59      0.54 o
   3   0   2      538.25      471.81      6.96 o
   4   0   2     2303.07     2361.07     44.34 o
   5   0   2      350.06      399.96     12.88 o
   6   0   2        0.83        1.57      0.56 o
   7   0   2      125.36      127.94      3.14 o
   8   0   2      164.32      159.49      4.79 o
   9   0   2        2.37        1.73      0.65 o
 -10   1   2      122.57      119.19      7.30 o
  -9   1   2       18.20       19.83      0.74 o
  -8   1   2        8.57        7.41      0.54 o
  -7   1   2        0.01        0.10      0.26 o
  -6   1   2       32.69       31.75      0.97 o
  -5   1   2      476.39      505.84      4.62 o
  -4   1   2      141.11      141.59      1.81 o
  -3   1   2       53.01       44.44      0.59 o
  -2   1   2    39412.79    44635.96   1233.80 o
  -1   1   2     4051.86     3970.79     47.86 o
   0   1   2      242.76      223.07      1.87 o
   1   1   2      422.65      402.77      4.26 o
   2   1   2      229.37      266.74      2.78 o
   3   1   2     1592.79     1664.33     19.85 o
   4   1   2      220.12      256.83      4.10 o
   5   1   2      257.62      260.88      3.60 o
   6   1   2      153.31      154.67      2.40 o
   7   1   2      435.47      434.21      6.46 o
   8   1   2        1.31        1.55      0.34 o
   9   1   2        2.46        1.45      0.29 o
 -10   2   2       99.57      102.11      3.98 o
  -9   2   2      158.28      162.51      2.92 o
  -8   2   2       49.57       55.74      1.16 o
  -7   2   2       75.44       75.02      1.39 o
  -6   2   2      123.33      111.92      4.60 o
  -5   2   2       14.44       12.77      0.36 o
  -4   2   2        6.75        5.05      0.27 o
  -3   2   2      106.14      111.23      0.97 o
  -2   2   2    10002.95    10291.41    165.91 o
  -1   2   2        2.38        2.14      0.28 o
   0   2   2      552.77      489.37      3.86 o
   1   2   2     4895.04     4548.04     62.04 o
   2   2   2     1239.04     1246.71     12.10 o
   3   2   2      270.36      307.92      3.07 o
   4   2   2       55.74       40.86      0.73 o
   5   2   2      175.70      164.99      2.42 o
   6   2   2      303.97      273.24      9.41 o
   7   2   2      296.93      298.80      4.99 o
   8   2   2       86.55       87.45      1.57 o
   9   2   2       43.71       44.58      1.13 o
 -10   3   2       90.65       92.14      2.83 o
  -9   3   2        9.96       10.46      0.76 o
  -8   3   2       45.62       46.78      1.36 o
  -7   3   2      333.56      340.29      5.09 o
  -6   3   2      101.19      105.29      1.68 o
  -5   3   2      123.34      112.55      1.03 o
  -4   3   2       22.40       21.17      0.38 o
  -3   3   2     1090.82     1121.46     10.44 o
  -2   3   2      559.01      558.42      4.65 o
  -1   3   2      562.26      529.71      4.58 o
   0   3   2     2255.54     2028.18     21.03 o
   1   3   2      134.16      144.61      1.13 o
   2   3   2     1383.93     1334.41     13.23 o
   3   3   2      355.40      364.26      3.61 o
   4   3   2       34.69       33.85      0.65 o
   5   3   2       78.90       68.45      1.99 o
   6   3   2      440.24      432.65      7.09 o
   7   3   2      112.21      102.52      2.06 o
   8   3   2       27.35       26.38      0.74 o
   9   3   2        5.02        5.32      0.36 o
 -10   4   2      121.57      122.14      2.74 o
  -9   4   2        6.03        7.05      0.65 o
  -8   4   2        3.48        3.53      0.59 o
  -7   4   2        5.08        4.03      0.60 o
  -6   4   2       71.12       74.01      2.07 o
  -5   4   2      683.10      719.61      6.53 o
  -4   4   2        1.85        3.36      0.25 o
  -3   4   2       74.94       68.71      0.72 o
  -2   4   2      925.10      878.56      7.85 o
  -1   4   2      600.23      523.32      4.02 o
   0   4   2      267.14      267.98      1.80 o
   1   4   2       11.34        7.71      0.25 o
   2   4   2      667.71      692.94      6.02 o
   3   4   2      685.57      804.70      7.97 o
   4   4   2       40.79       48.59      0.65 o
   5   4   2       48.91       48.26      0.92 o
   6   4   2      351.77      350.87      6.58 o
   7   4   2      931.49      942.17     15.60 o
   8   4   2        1.34        0.96      0.34 o
   9   4   2        1.24        0.70      0.28 o
 -10   5   2       31.47       30.16      1.03 o
  -9   5   2       29.58       33.56      1.06 o
  -8   5   2      284.52      287.49      4.56 o
  -7   5   2      140.36      141.14      2.64 o
  -6   5   2       36.03       41.73      1.31 o
  -5   5   2       85.85      102.81      1.05 o
  -4   5   2      220.33      212.29      1.66 o
  -3   5   2       12.77       14.43      0.38 o
  -2   5   2      208.54      189.76      1.40 o
  -1   5   2     1319.98     1203.83     10.54 o
   0   5   2       24.56       25.26      0.32 o
   1   5   2      361.43      330.78      2.73 o
   2   5   2       21.16       25.83      0.57 o
   3   5   2      375.37      396.21      3.36 o
   4   5   2      298.50      323.13      3.07 o
   5   5   2      111.92      104.00      1.80 o
   6   5   2      228.53      222.18      3.53 o
   7   5   2       21.86       20.36      0.77 o
   8   5   2        1.69        1.13      0.35 o
   9   5   2        0.64        0.68      0.32 o
 -10   6   2       48.84       51.90      1.76 o
  -9   6   2        0.71        0.75      0.25 o
  -8   6   2       29.15       25.04      0.80 o
  -7   6   2      189.03      188.06      3.32 o
  -6   6   2      303.04      303.74      4.56 o
  -5   6   2       24.60       27.85      0.43 o
  -4   6   2      165.92      185.98      1.64 o
  -3   6   2      152.89      159.83      1.27 o
  -2   6   2        6.38        9.56      0.33 o
  -1   6   2      248.54      240.23      1.77 o
   0   6   2      742.08      754.06      5.78 o
   1   6   2      388.09      398.20      2.94 o
   2   6   2     1185.85     1259.18     11.98 o
   3   6   2        0.16        1.97      0.17 o
   4   6   2       22.51       22.69      0.50 o
   5   6   2       30.79       33.00      0.82 o
   6   6   2        2.77        2.69      0.42 o
   7   6   2       31.20       29.56      1.78 o
   8   6   2      145.58      134.68      2.70 o
   9   6   2       19.23       19.53      0.74 o
 -10   7   2       38.57       44.49      1.65 o
  -9   7   2       32.04       34.64      0.83 o
  -8   7   2        1.45        1.37      0.38 o
  -7   7   2       53.44       53.04      1.27 o
  -6   7   2      290.44      291.39      4.61 o
  -5   7   2       43.72       50.62      0.76 o
  -4   7   2        0.71        1.10      0.22 o
  -3   7   2        7.94        6.57      0.22 o
  -2   7   2      784.86      812.71      7.20 o
  -1   7   2      258.88      282.05      2.20 o
   0   7   2      126.41      116.92      0.89 o
   1   7   2     2884.46     2966.56     32.72 o
   2   7   2     2209.43     2204.49     24.80 o
   3   7   2      328.61      383.74      3.41 o
   4   7   2      208.75      212.94      2.43 o
   5   7   2        0.00        0.26      0.26 o
   6   7   2      378.91      346.91      6.37 o
   7   7   2       14.91       15.99      0.79 o
   8   7   2       45.06       44.53      1.45 o
   9   7   2        7.17        9.27      0.68 o
  -9   8   2        4.53        4.30      0.40 o
  -8   8   2       64.22       65.38      1.35 o
  -7   8   2       75.79       72.58      1.88 o
  -6   8   2      210.17      210.15      3.34 o
  -5   8   2      282.29      293.24      3.50 o
  -4   8   2      193.64      205.12      1.88 o
  -3   8   2      814.77      850.05      7.64 o
  -2   8   2      202.60      197.19      1.62 o
  -1   8   2     2613.74     2645.10     30.28 o
   0   8   2      347.22      360.23      2.68 o
   1   8   2      114.74      142.76      1.09 o
   2   8   2        0.54        0.78      0.16 o
   3   8   2       19.42       18.09      0.44 o
   4   8   2       95.66      110.55      1.44 o
   5   8   2      234.74      227.35      3.74 o
   6   8   2        0.59        0.25      0.34 o
   7   8   2       66.86       64.72      1.51 o
   8   8   2      125.15      129.09      2.54 o
   9   8   2        0.14        0.14      0.42 o
  -9   9   2        0.21        0.12      0.18 o
  -8   9   2       49.84       49.43      1.18 o
  -7   9   2        5.02        4.26      0.46 o
  -6   9   2      573.97      589.35      8.62 o
  -5   9   2      426.21      439.66      5.59 o
  -4   9   2      136.98      148.43      1.37 o
  -3   9   2     1211.41     1270.53     13.06 o
  -2   9   2       65.13       60.07      0.67 o
  -1   9   2       24.97       27.90      0.41 o
   0   9   2       17.52       12.68      0.20 o
   1   9   2      146.27      157.36      1.24 o
   2   9   2       90.00       85.56      0.78 o
   3   9   2       23.50       17.83      0.37 o
   4   9   2       77.85       71.57      1.22 o
   5   9   2       23.80       21.56      0.70 o
   6   9   2        5.62        7.31      0.67 o
   7   9   2        3.15        4.62      0.49 o
   8   9   2        0.07        0.13      0.29 o
  -9  10   2       75.68       85.66      1.73 o
  -8  10   2       28.35       28.20      0.83 o
  -7  10   2        7.19        6.86      0.52 o
  -6  10   2       31.16       29.48      0.86 o
  -5  10   2       51.24       53.30      0.93 o
  -4  10   2       31.77       28.75      0.51 o
  -3  10   2       77.05       71.13      0.82 o
  -2  10   2       40.02       46.19      0.53 o
  -1  10   2      572.34      651.08      5.55 o
   0  10   2      119.45       97.23      0.87 o
   1  10   2      242.37      264.63      2.04 o
   2  10   2       43.54       35.28      0.49 o
   3  10   2       72.55       71.18      1.18 o
   4  10   2      239.40      231.48      3.36 o
   5  10   2       55.41       53.85      1.32 o
   6  10   2      104.06       93.38      1.83 o
   7  10   2       37.12       34.49      1.02 o
   8  10   2       17.28       18.33      0.79 o
  -9  11   2       10.80        9.60      0.54 o
  -8  11   2       14.17       15.21      0.86 o
  -7  11   2       24.54       21.59      0.85 o
  -6  11   2      309.90      307.55      4.83 o
  -5  11   2       45.25       44.32      1.11 o
  -4  11   2        3.83        2.51      0.40 o
  -3  11   2      198.06      217.77      1.96 o
  -2  11   2        3.68        5.45      0.21 o
  -1  11   2       84.82      103.67      0.98 o
   0  11   2      543.43      644.87      5.61 o
   1  11   2      363.66      352.76      2.80 o
   2  11   2       80.80       83.69      0.89 o
   3  11   2       69.18       60.38      0.87 o
   4  11   2      197.10      182.21      2.62 o
   5  11   2        6.34        5.93      0.50 o
   6  11   2      195.73      167.86      2.81 o
   7  11   2       23.87       23.56      1.06 o
   8  11   2        0.77        1.01      0.34 o
  -9  12   2        0.89        1.04      0.44 o
  -8  12   2        3.04        1.55      0.55 o
  -7  12   2      252.25      259.03      4.53 o
  -6  12   2        3.68        3.55      0.56 o
  -5  12   2       50.47       50.30      1.44 o
  -4  12   2      179.43      181.99      2.73 o
  -3  12   2        0.08        1.24      0.28 o
  -2  12   2        9.86       13.24      0.48 o
  -1  12   2      154.04      160.15      1.45 o
   0  12   2      185.62      186.89      1.75 o
   1  12   2       26.33       20.72      0.45 o
   2  12   2       77.40       81.15      1.28 o
   3  12   2       43.49       43.63      1.01 o
   4  12   2      919.41      902.00     14.05 o
   5  12   2        9.50       10.08      0.61 o
   6  12   2       22.95       20.76      0.79 o
   7  12   2       45.89       45.52      1.18 o
   8  12   2       14.37       14.01      0.89 o
  -8  13   2      521.10      559.60     10.03 o
  -7  13   2        0.10        0.28      0.40 o
  -6  13   2        2.55        2.01      0.52 o
  -5  13   2       61.06       61.30      1.40 o
  -4  13   2       48.78       50.36      1.40 o
  -3  13   2      100.74      106.62      1.61 o
  -2  13   2      450.39      461.00      5.07 o
  -1  13   2       20.99       17.03      0.44 o
   0  13   2      426.42      414.02      4.97 o
   1  13   2      708.70      728.99     10.56 o
   2  13   2      155.31      152.94      2.19 o
   3  13   2        0.73        0.22      0.34 o
   4  13   2      478.71      475.80      8.67 o
   5  13   2        5.08        7.66      0.52 o
   6  13   2      199.08      173.75      3.05 o
   7  13   2        4.20        3.35      0.42 o
   8  13   2        1.29        0.75      0.43 o
  -8  14   2      157.84      155.55      3.06 o
  -7  14   2       26.18       25.61      0.99 o
  -6  14   2       24.45       26.39      0.93 o
  -5  14   2     1091.45     1156.68     19.72 o
  -4  14   2       19.88       18.35      0.79 o
  -3  14   2       63.58       60.53      1.53 o
  -2  14   2      232.65      236.38      4.22 o
  -1  14   2       38.32       35.54      0.88 o
   0  14   2       10.53        8.00      0.45 o
   1  14   2      493.90      497.33      7.18 o
   2  14   2      172.11      155.69      2.61 o
   3  14   2       31.86       31.37      0.96 o
   4  14   2      225.44      233.20      4.48 o
   5  14   2      717.90      667.81     11.30 o
   6  14   2        2.76        4.90      0.33 o
   7  14   2        6.97        7.83      0.63 o
  -8  15   2       42.14       43.30      1.78 o
  -7  15   2        8.43        8.30      0.57 o
  -6  15   2        0.81        0.86      0.37 o
  -5  15   2      829.37      850.20     14.38 o
  -4  15   2      305.68      307.40      4.62 o
  -3  15   2       15.62       12.73      0.94 o
  -2  15   2        3.79        5.50      0.68 o
  -1  15   2       17.47       16.30      0.70 o
   0  15   2       74.04       79.99      1.61 o
   1  15   2      415.28      385.19      5.94 o
   2  15   2        9.60       11.51      0.66 o
   3  15   2        2.89        2.76      0.50 o
   4  15   2      295.08      272.66      4.53 o
   5  15   2       69.00       59.65      1.23 o
   6  15   2        6.98        6.38      0.44 o
   7  15   2        4.41        2.81      0.49 o
  -7  16   2       29.48       29.93      1.02 o
  -6  16   2       15.10       14.91      0.69 o
  -5  16   2       18.67       19.17      0.84 o
  -4  16   2      691.95      718.36     12.53 o
  -3  16   2       13.17       12.37      0.77 o
  -2  16   2       51.27       53.45      1.42 o
  -1  16   2      462.21      443.03      7.22 o
   0  16   2      268.05      250.00      4.01 o
   1  16   2      238.72      230.70      4.22 o
   2  16   2       15.08       17.10      0.86 o
   3  16   2      355.69      333.13      6.07 o
   4  16   2        0.07        0.21      0.42 o
   5  16   2      131.84      134.00      2.36 o
   6  16   2       13.87       15.34      0.62 o
   7  16   2       12.21       14.93      1.30 o
  -7  17   2        0.04        0.27      0.20 o
  -6  17   2       66.67       66.05      1.43 o
  -5  17   2       32.61       33.55      1.24 o
  -4  17   2       54.77       57.03      1.35 o
  -3  17   2       98.55       99.24      2.22 o
  -2  17   2       16.43       17.45      0.84 o
  -1  17   2        0.27        2.71      1.06 o
   0  17   2       91.75      103.90      2.28 o
   1  17   2      182.13      161.78      3.11 o
   2  17   2        0.14        0.38      0.36 o
   3  17   2        0.11        0.55      0.36 o
   4  17   2       50.34       43.22      1.47 o
   5  17   2        6.70        7.65      0.58 o
   6  17   2        0.85        1.01      0.36 o
  -7  18   2        9.76        9.70      1.12 o
  -6  18   2        4.46        5.44      0.97 o
  -5  18   2        0.00        0.07      0.32 o
  -4  18   2      150.97      155.74      2.80 o
  -3  18   2        8.32       10.71      0.81 o
  -2  18   2       44.87       41.73      1.75 o
  -1  18   2       76.77       82.46      1.54 o
   0  18   2       48.96       50.29      1.32 o
   1  18   2      379.72      410.51      6.45 o
   2  18   2        2.42        1.79      0.58 o
   3  18   2        9.53       11.82      1.60 o
   4  18   2        9.54       12.37      0.89 o
   5  18   2       19.76       21.43      1.11 o
   6  18   2       16.70       19.68      1.46 o
  -6  19   2        4.02        1.91      0.53 o
  -5  19   2        0.68        0.48      0.44 o
  -4  19   2       77.42       75.62      1.83 o
  -3  19   2       96.51       96.82      2.23 o
  -2  19   2       15.39       14.44      0.89 o
  -1  19   2       16.11       16.60      0.90 o
   0  19   2       15.62       19.40      0.84 o
   1  19   2       21.61       22.29      0.93 o
   2  19   2       66.69       70.44      1.67 o
   3  19   2       23.44       20.59      1.07 o
   4  19   2       47.69       46.33      1.50 o
   5  19   2        1.90        2.94      0.53 o
  -6  20   2        0.93        0.88      0.41 o
  -5  20   2        2.12        0.90      0.41 o
  -4  20   2       79.99       81.45      2.13 o
  -3  20   2        2.31        2.57      0.44 o
  -2  20   2        0.04        0.20      0.27 o
  -1  20   2        0.26        0.66      0.57 o
   0  20   2       97.17       83.68      1.82 o
   1  20   2      183.03      159.51      3.50 o
   2  20   2       34.19       34.46      1.23 o
   3  20   2       14.36       15.15      0.78 o
   4  20   2        0.43        1.20      0.42 o
   5  20   2        4.23        0.92      0.34 o
  -5  21   2       54.44       59.77      1.40 o
  -4  21   2       31.67       37.38      0.98 o
  -3  21   2       97.41      108.27      1.87 o
  -2  21   2        0.44        0.98      0.45 o
  -1  21   2       13.16       12.92      0.73 o
   0  21   2      108.18      105.29      2.34 o
   1  21   2      131.48      123.41      2.40 o
   2  21   2        0.36        0.68      0.30 o
   3  21   2        7.75        9.10      1.02 o
   4  21   2       11.70        5.69      1.32 o
  -4  22   2       46.23       51.14      1.67 o
  -3  22   2        1.69        1.20      0.34 o
  -2  22   2       24.75       25.56      0.89 o
  -1  22   2       16.87       17.67      0.88 o
   0  22   2        0.70        1.65      0.43 o
   1  22   2        8.30       11.52      0.60 o
   2  22   2        0.03       -0.10      0.39 o
   3  22   2        0.01       -0.05      0.28 o
  -3  23   2        2.10        1.64      0.38 o
  -2  23   2        3.17        1.85      0.33 o
  -1  23   2        2.06        1.49      0.57 o
   0  23   2       11.97       10.56      1.05 o
   1  23   2        0.98        0.11      0.29 o
   2  23   2       52.95       56.95      1.32 o
  -1  24   2       15.77       21.20      1.48 o
   0  24   2       18.60       23.30      0.97 o
 -10   1   3        9.69       10.46      0.80 o
  -9   1   3        1.42        1.60      0.30 o
  -8   1   3        3.57        4.15      0.37 o
  -7   1   3       77.81       78.02      3.19 o
  -6   1   3        0.48        0.03      0.23 o
  -5   1   3      242.98      260.26      2.77 o
  -4   1   3     2440.72     2512.37     31.19 o
  -3   1   3      865.80      926.15      8.97 o
  -2   1   3        3.83        6.02      0.38 o
  -1   1   3        3.33        4.20      0.19 o
   0   1   3     1476.87     1406.47     13.46 o
   1   1   3        8.34        7.55      0.23 o
   2   1   3      134.45      122.09      1.17 o
   3   1   3       17.28       13.09      0.43 o
   4   1   3       37.36       27.18      0.69 o
   5   1   3        2.64        2.57      0.43 o
   6   1   3        5.17        6.33      0.54 o
   7   1   3       23.87       21.76      0.72 o
   8   1   3       22.14       25.05      0.77 o
   9   1   3        1.52        0.64      0.39 o
 -10   2   3        4.71        2.96      0.58 o
  -9   2   3        4.48        4.77      0.38 o
  -8   2   3        2.41        1.94      0.38 o
  -7   2   3       87.24       84.48      2.21 o
  -6   2   3       42.49       46.60      0.90 o
  -5   2   3      591.69      622.20      6.38 o
  -4   2   3      291.10      279.44      2.68 o
  -3   2   3      597.39      612.95     10.06 o
  -2   2   3      682.16      687.21      6.24 o
  -1   2   3      308.80      326.43      2.44 o
   0   2   3       10.11        6.36      0.22 o
   1   2   3       36.79       45.58      0.46 o
   2   2   3     1434.68     1537.87     16.05 o
   3   2   3       38.04       31.60      0.72 o
   4   2   3       99.66      110.27      1.53 o
   5   2   3       60.98       56.48      1.25 o
   6   2   3      678.91      700.85     10.87 o
   7   2   3        5.88        5.97      0.48 o
   8   2   3       28.01       31.86      0.77 o
   9   2   3        0.40        0.53      0.37 o
 -10   3   3        5.33        4.64      0.43 o
  -9   3   3        3.68        4.09      0.48 o
  -8   3   3      223.70      215.08      3.23 o
  -7   3   3       48.47       47.99      1.11 o
  -6   3   3       13.22       15.90      0.57 o
  -5   3   3      391.34      398.21      4.50 o
  -4   3   3      475.83      466.54      5.30 o
  -3   3   3     4356.70     4441.69     59.07 o
  -2   3   3     2430.32     2390.83     27.87 o
  -1   3   3       10.64       11.75      0.31 o
   0   3   3       27.81       25.84      0.30 o
   1   3   3      975.27      948.38      8.77 o
   2   3   3     2353.98     2413.81     29.08 o
   3   3   3      422.96      474.38      6.25 o
   4   3   3        1.19        1.30      0.33 o
   5   3   3      827.96      791.67     12.21 o
   6   3   3       90.24       98.38      2.11 o
   7   3   3        1.27        2.16      0.42 o
   8   3   3        1.11        0.62      0.27 o
   9   3   3       21.04       22.31      1.20 o
 -10   4   3        0.00        0.07      0.30 o
  -9   4   3        9.34       11.31      0.60 o
  -8   4   3       25.40       24.56      0.79 o
  -7   4   3      176.50      180.30      3.00 o
  -6   4   3      221.11      216.92      2.96 o
  -5   4   3        2.32        0.72      0.17 o
  -4   4   3        7.22        8.04      0.25 o
  -3   4   3      751.59      828.61      7.33 o
  -2   4   3      286.63      271.90      2.41 o
  -1   4   3     1283.72     1301.60     12.34 o
   0   4   3      509.59      525.30      4.18 o
   1   4   3       98.28       78.43      0.72 o
   2   4   3       10.63       15.28      0.31 o
   3   4   3       50.89       72.74      1.00 o
   4   4   3      379.69      424.54      6.65 o
   5   4   3       59.90       62.99      1.54 o
   6   4   3       51.42       53.73      1.37 o
   7   4   3      314.02      315.89      4.74 o
   8   4   3       16.59       15.21      0.70 o
   9   4   3        0.03       -0.04      0.44 o
 -10   5   3       20.42       20.28      0.74 o
  -9   5   3        0.55        0.21      0.24 o
  -8   5   3      264.54      267.66      4.63 o
  -7   5   3      165.71      162.65      3.93 o
  -6   5   3      193.66      192.07      2.93 o
  -5   5   3       65.10       71.13      0.78 o
  -4   5   3       60.16       46.82      0.53 o
  -3   5   3      110.08      118.40      1.02 o
  -2   5   3      118.55      109.99      1.08 o
  -1   5   3        0.00        0.24      0.14 o
   0   5   3        7.85       10.29      0.24 o
   1   5   3      613.80      661.28      5.72 o
   2   5   3      651.67      744.56      6.57 o
   3   5   3       14.51        8.22      0.30 o
   4   5   3      298.96      288.59      4.10 o
   5   5   3      385.37      356.94      6.22 o
   6   5   3      453.68      441.40      7.33 o
   7   5   3      145.88      139.91      2.17 o
   8   5   3        7.93        6.29      0.49 o
 -10   6   3        4.44        4.26      0.45 o
  -9   6   3       55.77       57.42      1.51 o
  -8   6   3       58.38       59.21      1.69 o
  -7   6   3       13.27       13.56      0.93 o
  -6   6   3       11.93       15.23      0.92 o
  -5   6   3      132.12      136.77      1.88 o
  -4   6   3       79.67       92.40      0.84 o
  -3   6   3     1029.13     1101.31     10.26 o
  -2   6   3      584.71      639.45      5.50 o
  -1   6   3      222.88      230.09      1.77 o
   0   6   3       92.08      104.19      0.86 o
   1   6   3      637.53      656.81      5.24 o
   2   6   3       28.64       33.30      0.43 o
   3   6   3      494.22      511.77      5.24 o
   4   6   3        4.30        5.44      0.65 o
   5   6   3      144.37      144.91      2.50 o
   6   6   3       31.64       21.98      0.69 o
   7   6   3       45.96       44.63      1.11 o
   8   6   3        0.62        1.20      0.38 o
 -10   7   3        0.53        0.46      0.36 o
  -9   7   3        8.61       10.25      0.66 o
  -8   7   3       64.37       62.47      1.67 o
  -7   7   3       96.56      103.19      2.13 o
  -6   7   3       40.05       42.05      2.81 o
  -5   7   3       17.83       21.26      0.89 o
  -4   7   3      491.76      526.92      5.27 o
  -3   7   3       51.17       63.20      0.80 o
  -2   7   3      320.68      332.97      2.86 o
  -1   7   3        0.08        0.19      0.12 o
   0   7   3       28.78       29.31      0.39 o
   1   7   3     1252.31     1337.70     13.26 o
   2   7   3      156.39      157.83      1.31 o
   3   7   3       64.99       74.65      0.84 o
   4   7   3      113.56      116.98      1.76 o
   5   7   3       60.11       57.78      1.22 o
   6   7   3       15.95       16.27      0.70 o
   7   7   3      134.15      124.14      2.14 o
   8   7   3       22.89       28.22      0.77 o
  -9   8   3        0.06        0.08      0.27 o
  -8   8   3       24.95       26.41      1.45 o
  -7   8   3        4.59        4.03      0.66 o
  -6   8   3       79.47       81.06      2.39 o
  -5   8   3       13.97       17.66      0.68 o
  -4   8   3      337.51      367.00      3.62 o
  -3   8   3      295.27      297.66      2.80 o
  -2   8   3       59.69       67.76      0.89 o
  -1   8   3       23.09       19.61      0.42 o
   0   8   3      163.84      173.73      1.35 o
   1   8   3      676.70      704.15      6.27 o
   2   8   3        6.14        7.31      0.27 o
   3   8   3       48.81       39.35      0.65 o
   4   8   3       90.22       96.45      2.14 o
   5   8   3        7.67        8.44      0.63 o
   6   8   3        1.35        2.30      0.42 o
   7   8   3        0.14        0.05      0.30 o
   8   8   3        2.37        1.01      0.26 o
  -9   9   3        4.33        3.82      0.55 o
  -8   9   3        3.95        4.69      0.80 o
  -7   9   3        0.21        0.27      0.34 o
  -6   9   3       19.01       20.42      0.92 o
  -5   9   3        0.23        0.69      0.39 o
  -4   9   3      285.75      267.30      3.55 o
  -3   9   3        9.47       15.48      0.46 o
  -2   9   3     1875.61     2005.17     24.80 o
  -1   9   3      152.16      174.68      1.60 o
   0   9   3      173.79      175.53      1.46 o
   1   9   3      686.54      748.15      7.34 o
   2   9   3       39.81       34.49      0.55 o
   3   9   3      279.18      277.66      3.21 o
   4   9   3      151.28      151.10      3.27 o
   5   9   3       64.38       66.67      1.89 o
   6   9   3       45.11       35.37      1.35 o
   7   9   3       84.30       74.48      1.68 o
   8   9   3       41.33       40.63      1.07 o
  -9  10   3       23.85       24.83      1.11 o
  -8  10   3        2.97        3.09      0.62 o
  -7  10   3        0.63        0.60      0.46 o
  -6  10   3       11.60       11.50      0.77 o
  -5  10   3       14.05       15.21      0.72 o
  -4  10   3      451.96      450.52      6.31 o
  -3  10   3        0.89        1.81      0.28 o
  -2  10   3      420.93      462.10      4.62 o
  -1  10   3     1008.85     1132.39     11.79 o
   0  10   3        9.94       10.11      0.28 o
   1  10   3       13.76       15.75      0.43 o
   2  10   3      326.83      294.54      2.94 o
   3  10   3      530.58      521.01      8.51 o
   4  10   3      154.23      158.85      3.13 o
   5  10   3      102.59       98.08      2.12 o
   6  10   3       50.01       48.80      1.27 o
   7  10   3       22.28       19.55      1.08 o
   8  10   3        5.74        5.52      0.65 o
  -9  11   3       47.65       50.52      1.59 o
  -8  11   3       15.35       14.65      1.04 o
  -7  11   3      128.91      130.49      3.12 o
  -6  11   3       19.08       21.05      0.96 o
  -5  11   3       28.29       27.69      0.98 o
  -4  11   3      414.85      413.39      5.95 o
  -3  11   3      232.51      223.75      3.13 o
  -2  11   3      161.47      161.28      1.81 o
  -1  11   3      177.26      202.45      1.97 o
   0  11   3     1099.09     1137.32     12.10 o
   1  11   3       17.67       18.61      0.43 o
   2  11   3       11.01       13.44      0.65 o
   3  11   3      142.11      139.41      2.26 o
   4  11   3       12.33       14.97      0.82 o
   5  11   3        8.69        4.58      1.02 o
   6  11   3        5.71        4.75      0.75 o
   7  11   3        3.04        4.17      0.43 o
   8  11   3        0.00        0.36      0.46 o
  -9  12   3       72.32       79.15      1.75 o
  -8  12   3       37.87       43.79      1.50 o
  -7  12   3       26.54       29.92      1.50 o
  -6  12   3       17.82       16.15      0.93 o
  -5  12   3      164.62      171.36      2.71 o
  -4  12   3      454.72      471.96      8.86 o
  -3  12   3       35.98       38.33      1.01 o
  -2  12   3       31.27       31.18      0.82 o
  -1  12   3      282.82      280.80      3.45 o
   0  12   3       15.57       15.07      0.56 o
   1  12   3       90.69       87.18      1.44 o
   2  12   3       72.65       67.59      1.38 o
   3  12   3      901.88      921.52     17.28 o
   4  12   3      491.39      445.22      7.64 o
   5  12   3      281.31      246.10      4.69 o
   6  12   3        3.78        4.65      0.62 o
   7  12   3        0.36        0.42      0.37 o
  -8  13   3       71.02       75.73      1.99 o
  -7  13   3       68.48       70.45      1.96 o
  -6  13   3        5.84        6.63      0.69 o
  -5  13   3        6.09        6.54      0.54 o
  -4  13   3        5.40        5.90      0.60 o
  -3  13   3      209.94      195.89      3.16 o
  -2  13   3       20.88       22.37      0.87 o
  -1  13   3       15.81       17.08      0.54 o
   0  13   3       30.37       35.12      0.99 o
   1  13   3      203.63      206.27      3.41 o
   2  13   3       94.31       94.18      1.62 o
   3  13   3        0.18        0.47      0.45 o
   4  13   3        9.09       13.75      0.91 o
   5  13   3        3.02        2.73      0.69 o
   6  13   3        1.99        1.03      0.53 o
   7  13   3        1.83        2.25      0.49 o
  -8  14   3       25.47       26.45      1.10 o
  -7  14   3       30.39       30.43      1.06 o
  -6  14   3      159.50      175.68      2.72 o
  -5  14   3      173.30      174.65      2.68 o
  -4  14   3      238.86      237.51      3.65 o
  -3  14   3       12.77       12.60      0.65 o
  -2  14   3      220.56      218.27      3.48 o
  -1  14   3      218.98      206.79      3.61 o
   0  14   3        4.07        4.15      0.62 o
   1  14   3       88.59       86.77      2.27 o
   2  14   3       15.06       14.28      0.88 o
   3  14   3      922.79      936.39     19.77 o
   4  14   3       74.19       63.61      1.90 o
   5  14   3        0.33        0.11      0.53 o
   6  14   3       26.84       26.88      1.20 o
   7  14   3        4.64        3.15      0.84 o
  -8  15   3        0.07        0.09      0.34 o
  -7  15   3       35.98       35.61      1.42 o
  -6  15   3        4.96        4.94      0.45 o
  -5  15   3      502.87      516.12      7.70 o
  -4  15   3       12.94       13.02      0.73 o
  -3  15   3      132.05      136.93      2.76 o
  -2  15   3      150.41      149.04      2.82 o
  -1  15   3      581.30      598.06     10.61 o
   0  15   3      386.51      381.69      6.84 o
   1  15   3       61.05       60.24      1.86 o
   2  15   3       91.36       90.94      2.00 o
   3  15   3      233.72      249.36      5.70 o
   4  15   3       29.72       20.33      0.86 o
   5  15   3       21.76       22.01      0.81 o
   6  15   3       14.02       10.38      1.66 o
  -7  16   3        8.18        9.51      0.59 o
  -6  16   3       43.24       40.67      0.99 o
  -5  16   3        0.70        0.56      0.33 o
  -4  16   3        2.25        2.93      0.53 o
  -3  16   3       77.57       76.32      1.99 o
  -2  16   3       60.45       64.93      1.57 o
  -1  16   3      181.18      206.35      3.41 o
   0  16   3      608.21      632.89     12.51 o
   1  16   3      157.98      152.72      3.20 o
   2  16   3        0.02        0.07      0.28 o
   3  16   3        0.67        1.19      0.62 o
   4  16   3        1.00        2.12      0.59 o
   5  16   3        3.36        2.69      0.48 o
   6  16   3        0.89        1.61      0.34 o
  -7  17   3        1.91        1.77      0.50 o
  -6  17   3       33.99       35.63      1.04 o
  -5  17   3      413.96      429.96      6.92 o
  -4  17   3       14.63       17.66      1.38 o
  -3  17   3        9.87        8.86      0.85 o
  -2  17   3       78.03       75.98      1.64 o
  -1  17   3      441.23      437.80      7.44 o
   0  17   3      247.28      222.81      5.00 o
   1  17   3       14.05       13.11      0.83 o
   2  17   3        8.50        9.75      0.74 o
   3  17   3       40.81       36.86      1.55 o
   4  17   3       10.37       10.60      0.86 o
   5  17   3        8.58        7.76      0.77 o
   6  17   3       16.05       16.65      1.08 o
  -7  18   3       10.09       11.23      1.11 o
  -6  18   3        0.88        1.01      0.37 o
  -5  18   3        5.25        7.68      0.81 o
  -4  18   3        8.17        7.50      0.67 o
  -3  18   3        2.08        3.38      0.52 o
  -2  18   3        3.80        4.59      0.62 o
  -1  18   3      466.16      455.95      9.01 o
   0  18   3       83.48       77.56      2.10 o
   1  18   3        6.50        4.26      0.58 o
   2  18   3        2.49        3.36      0.56 o
   3  18   3        4.22        4.43      0.57 o
   4  18   3      108.06      116.04      2.40 o
   5  18   3        1.29        1.38      0.65 o
  -6  19   3       18.91       18.13      1.02 o
  -5  19   3      145.58      148.45      2.41 o
  -4  19   3       15.24       13.55      0.86 o
  -3  19   3        0.00        0.20      0.36 o
  -2  19   3       37.51       35.07      1.15 o
  -1  19   3      690.93      668.46     11.70 o
   0  19   3      428.26      423.62      7.99 o
   1  19   3        4.94        5.94      0.52 o
   2  19   3       70.93       71.26      1.91 o
   3  19   3       14.54       15.04      1.01 o
   4  19   3       10.29        9.05      0.93 o
   5  19   3        2.82        1.75      0.68 o
  -5  20   3        1.57        1.15      0.37 o
  -4  20   3        1.25        0.68      0.37 o
  -3  20   3        6.55        6.84      0.58 o
  -2  20   3        0.91        0.90      0.36 o
  -1  20   3       21.16       18.17      1.07 o
   0  20   3        0.55        0.12      0.42 o
   1  20   3       63.11       65.08      1.63 o
   2  20   3        0.15        0.24      0.34 o
   3  20   3       63.29       68.45      1.84 o
   4  20   3        7.19        5.90      0.68 o
  -5  21   3       69.99       76.59      2.12 o
  -4  21   3       48.72       55.47      1.14 o
  -3  21   3       25.47       25.68      0.99 o
  -2  21   3        5.62        3.85      0.45 o
  -1  21   3       32.49       28.32      1.50 o
   0  21   3       19.12       17.73      1.09 o
   1  21   3        4.91        4.17      0.44 o
   2  21   3        0.52        0.14      0.29 o
   3  21   3        0.00        0.51      0.38 o
  -4  22   3        8.65       10.83      0.67 o
  -3  22   3        5.12        5.55      0.41 o
  -2  22   3        5.08        5.44      0.76 o
  -1  22   3        0.33       -0.17      0.35 o
   0  22   3       45.52       33.25      1.34 o
   1  22   3       35.45       37.82      1.07 o
   2  22   3        4.67        4.57      0.57 o
  -2  23   3        9.70       12.87      0.77 o
  -1  23   3       18.37       20.61      1.09 o
   0  23   3       26.86       24.51      1.13 o
   1  23   3        4.14        2.14      0.60 o
 -10   0   4        9.58       10.32      1.61 o
  -9   0   4       34.14       30.90      1.81 o
  -8   0   4        0.48        1.10      0.53 o
  -7   0   4       10.61       11.17      1.82 o
  -6   0   4      134.76      137.08      3.34 o
  -5   0   4        0.04        0.52      0.34 o
  -4   0   4     2182.62     2124.58     42.14 o
  -3   0   4     2703.07     2778.53     53.29 o
  -2   0   4      178.52      155.94      3.49 o
  -1   0   4      905.12      901.46     13.39 o
   0   0   4     2519.55     2505.46     45.57 o
   1   0   4       43.66       54.63      0.89 o
   2   0   4      129.12      104.51      1.88 o
   3   0   4      123.91      127.82      1.96 o
   4   0   4      123.95      127.35      2.96 o
   5   0   4        0.00        1.02      0.45 o
   6   0   4       88.48       80.37      1.92 o
   7   0   4       12.76       13.36      0.65 o
   8   0   4        1.67        1.60      0.65 o
 -10   1   4        0.28       -0.21      0.43 o
  -9   1   4        0.00       -0.02      0.27 o
  -8   1   4       34.26       37.43      1.39 o
  -7   1   4        9.85       13.88      1.95 o
  -6   1   4        0.49        0.57      0.53 o
  -5   1   4        0.07        0.05      0.11 o
  -4   1   4     6583.30     6622.79    120.99 o
  -3   1   4       45.29       48.83      0.83 o
  -2   1   4      926.51      921.21      9.93 o
  -1   1   4      461.31      426.63      3.67 o
   0   1   4      795.49      842.74      7.86 o
   1   1   4      341.26      421.62      3.59 o
   2   1   4      525.97      539.81      5.54 o
   3   1   4       25.67       22.86      0.55 o
   4   1   4      103.22       99.38      1.59 o
   5   1   4      428.55      422.25      5.98 o
   6   1   4       79.61       77.05      1.45 o
   7   1   4       25.99       25.23      0.83 o
   8   1   4        0.26        0.17      0.33 o
 -10   2   4        0.02        0.25      0.62 o
  -9   2   4       36.37       35.77      1.00 o
  -8   2   4        8.15       10.03      0.81 o
  -7   2   4       83.76       83.97      1.79 o
  -6   2   4       15.28       15.20      0.65 o
  -5   2   4       68.88       63.24      1.02 o
  -4   2   4      593.14      649.59      6.97 o
  -3   2   4      796.87      847.19      8.89 o
  -2   2   4     2034.37     2012.79     24.21 o
  -1   2   4      245.58      263.60      4.35 o
   0   2   4      734.05      777.74      7.12 o
   1   2   4     4132.13     4156.34     63.17 o
   2   2   4        0.29        2.43      0.19 o
   3   2   4      186.69      197.18      3.93 o
   4   2   4        0.30        0.75      0.26 o
   5   2   4       17.58       17.53      0.94 o
   6   2   4        0.91        0.77      0.25 o
   7   2   4       60.28       59.64      1.34 o
   8   2   4       34.63       38.67      1.38 o
 -10   3   4        1.32        1.09      0.38 o
  -9   3   4        2.09        1.20      0.39 o
  -8   3   4        0.01        0.26      0.32 o
  -7   3   4        0.20        0.24      0.51 o
  -6   3   4       20.56       20.29      0.73 o
  -5   3   4      357.49      364.10      4.20 o
  -4   3   4     1759.01     1833.85     22.39 o
  -3   3   4      613.73      620.52      5.99 o
  -2   3   4       22.01       23.53      0.48 o
  -1   3   4     2412.18     2432.83     28.23 o
   0   3   4       90.98       98.71      0.83 o
   1   3   4      170.17      172.97      1.61 o
   2   3   4      422.45      425.21      4.83 o
   3   3   4        3.81        6.13      0.49 o
   4   3   4       51.02       48.95      1.14 o
   5   3   4     1807.07     1770.72     32.02 o
   6   3   4       12.18        9.50      0.78 o
   7   3   4        0.17        0.34      0.23 o
   8   3   4       19.85       20.91      0.70 o
 -10   4   4       14.30       13.18      0.80 o
  -9   4   4        1.54        1.21      0.35 o
  -8   4   4       60.41       60.42      1.58 o
  -7   4   4      138.37      129.46      2.77 o
  -6   4   4       10.09       11.32      1.00 o
  -5   4   4      144.80      149.86      1.83 o
  -4   4   4      465.99      495.23      4.61 o
  -3   4   4       81.24       68.10      0.76 o
  -2   4   4       10.05        7.10      0.27 o
  -1   4   4      279.01      297.27      2.29 o
   0   4   4      302.72      297.48      2.35 o
   1   4   4      384.18      415.56      3.91 o
   2   4   4      281.14      294.76      3.29 o
   3   4   4       31.75       30.58      1.21 o
   4   4   4      745.33      710.11     11.82 o
   5   4   4      155.71      156.48      3.69 o
   6   4   4      135.41      120.20      2.16 o
   7   4   4       14.52       13.85      0.74 o
   8   4   4        3.75        2.16      0.39 o
 -10   5   4        0.76        0.87      0.46 o
  -9   5   4       21.21       18.79      0.78 o
  -8   5   4       33.04       30.57      1.16 o
  -7   5   4       63.37       55.92      1.34 o
  -6   5   4        0.70        0.76      0.30 o
  -5   5   4       50.14       47.31      0.78 o
  -4   5   4      122.42      114.65      1.23 o
  -3   5   4       43.31       33.03      0.49 o
  -2   5   4      186.24      183.68      1.62 o
  -1   5   4      271.81      279.89      2.18 o
   0   5   4      177.19      171.39      1.32 o
   1   5   4      315.29      358.43      2.97 o
   2   5   4      341.02      365.03      3.97 o
   3   5   4       59.41       55.56      2.09 o
   4   5   4       11.29       12.32      2.09 o
   5   5   4      410.53      405.51      7.30 o
   6   5   4       62.90       63.74      1.88 o
   7   5   4       14.35       15.77      0.62 o
   8   5   4       44.99       43.53      1.14 o
  -9   6   4       24.04       21.02      0.90 o
  -8   6   4       36.70       33.22      1.12 o
  -7   6   4       19.27       22.73      1.15 o
  -6   6   4       24.40       22.31      0.84 o
  -5   6   4       17.38       17.13      0.61 o
  -4   6   4       20.11       18.89      0.48 o
  -3   6   4      660.39      655.92      6.29 o
  -2   6   4      103.21      104.27      1.03 o
  -1   6   4       52.07       45.93      0.48 o
   0   6   4      158.23      162.56      1.41 o
   1   6   4      228.57      237.20      2.10 o
   2   6   4       60.90       56.83      0.87 o
   3   6   4       79.62       68.14      1.78 o
   4   6   4      562.02      578.05     14.10 o
   5   6   4       72.78       79.93      2.54 o
   6   6   4       76.15       59.02      1.90 o
   7   6   4        0.26        0.37      0.34 o
   8   6   4        7.38        9.91      0.61 o
  -9   7   4        7.65        7.31      0.64 o
  -8   7   4       90.96       93.47      2.02 o
  -7   7   4      242.89      256.11      6.97 o
  -6   7   4        6.81        5.13      0.69 o
  -5   7   4       14.44       16.04      0.89 o
  -4   7   4       68.90       74.92      1.18 o
  -3   7   4      143.18      164.83      1.50 o
  -2   7   4        9.02        7.35      0.28 o
  -1   7   4        8.31        8.38      0.25 o
   0   7   4      536.83      560.56      5.04 o
   1   7   4       56.82       44.22      0.60 o
   2   7   4       47.80       46.70      0.82 o
   3   7   4       38.96       40.77      1.24 o
   4   7   4      116.91      110.28      2.82 o
   5   7   4        5.06        4.42      0.59 o
   6   7   4       27.35       22.21      0.88 o
   7   7   4       55.98       52.19      1.80 o
   8   7   4        0.90        0.79      0.41 o
  -9   8   4       16.29       14.98      0.86 o
  -8   8   4       14.37       13.32      0.74 o
  -7   8   4       21.84       21.95      1.21 o
  -6   8   4        0.29        0.74      0.33 o
  -5   8   4       52.51       52.80      1.27 o
  -4   8   4       33.04       36.39      0.99 o
  -3   8   4      114.48      129.22      1.30 o
  -2   8   4      186.56      202.77      1.83 o
  -1   8   4      432.65      432.72      4.17 o
   0   8   4      913.24     1022.17     11.17 o
   1   8   4       67.26       66.69      0.83 o
   2   8   4      190.44      189.18      2.27 o
   3   8   4        3.88        3.41      0.60 o
   4   8   4        8.59       10.26      0.91 o
   5   8   4       27.34       31.20      1.14 o
   6   8   4       23.05       23.56      1.17 o
   7   8   4        0.00        0.31      0.37 o
  -9   9   4       16.62       16.94      0.71 o
  -8   9   4        1.35        0.83      0.46 o
  -7   9   4        5.67        6.75      0.70 o
  -6   9   4        1.22        1.12      0.42 o
  -5   9   4       64.72       67.82      2.42 o
  -4   9   4      152.76      139.85      2.58 o
  -3   9   4      758.59      804.70     10.12 o
  -2   9   4      743.93      801.11      8.10 o
  -1   9   4      315.48      325.85      3.19 o
   0   9   4      266.64      249.52      5.83 o
   1   9   4        5.47        5.44      0.31 o
   2   9   4      112.54      108.80      1.37 o
   3   9   4        6.83        5.29      0.60 o
   4   9   4        9.47        8.11      0.78 o
   5   9   4      113.95      114.05      2.85 o
   6   9   4      110.30      107.00      2.48 o
   7   9   4        7.45        8.72      0.79 o
  -9  10   4        2.18        2.16      0.43 o
  -8  10   4        0.52        0.39      0.30 o
  -7  10   4       11.46       11.14      0.90 o
  -6  10   4       34.18       33.23      1.04 o
  -5  10   4      329.13      327.51      5.31 o
  -4  10   4      151.24      150.15      2.18 o
  -3  10   4      106.98      111.35      1.86 o
  -2  10   4       35.90       33.01      0.61 o
  -1  10   4      205.84      205.70      2.06 o
   0  10   4        2.35        0.91      0.21 o
   1  10   4       79.24       70.39      1.19 o
   2  10   4      174.26      163.62      2.44 o
   3  10   4      238.33      230.51      3.64 o
   4  10   4      296.80      267.69      5.50 o
   5  10   4       21.56       22.32      1.17 o
   6  10   4       84.80       85.90      1.89 o
   7  10   4        3.16        2.08      0.51 o
  -9  11   4        0.72        0.20      0.26 o
  -8  11   4        5.41        6.05      0.54 o
  -7  11   4      119.62      121.65      2.37 o
  -6  11   4        1.71        2.03      0.53 o
  -5  11   4      167.95      176.08      3.17 o
  -4  11   4      116.51      103.02      1.98 o
  -3  11   4       95.04      100.20      1.67 o
  -2  11   4       88.76       74.36      1.07 o
  -1  11   4      339.84      337.33      5.32 o
   0  11   4        9.03       10.40      0.48 o
   1  11   4       32.87       30.74      0.76 o
   2  11   4     1129.10     1118.10     20.05 o
   3  11   4      234.40      226.67      4.26 o
   4  11   4        3.79        4.66      0.55 o
   5  11   4        8.25        8.65      0.67 o
   6  11   4        0.58        0.49      0.45 o
   7  11   4        0.52        0.53      0.35 o
  -8  12   4        3.54        2.46      0.58 o
  -7  12   4       48.71       50.16      1.34 o
  -6  12   4        2.98        2.44      0.46 o
  -5  12   4      135.34      127.84      3.30 o
  -4  12   4        0.81        1.34      0.43 o
  -3  12   4       34.61       30.24      0.94 o
  -2  12   4      104.71      119.66      1.94 o
  -1  12   4       12.09       14.23      0.68 o
   0  12   4       34.17       32.99      0.92 o
   1  12   4        2.17        1.16      0.30 o
   2  12   4      105.23       99.98      2.00 o
   3  12   4      101.51      103.27      2.87 o
   4  12   4      246.54      221.06      4.92 o
   5  12   4        2.07        2.09      0.58 o
   6  12   4        2.90        2.84      0.56 o
   7  12   4        3.27        4.40      0.58 o
  -8  13   4       10.38        9.58      0.68 o
  -7  13   4      233.12      245.83      4.27 o
  -6  13   4       17.53       21.22      1.13 o
  -5  13   4       18.02       15.85      1.08 o
  -4  13   4       15.52       15.40      0.82 o
  -3  13   4       16.13       18.09      0.77 o
  -2  13   4      102.57       94.54      1.56 o
  -1  13   4       30.94       28.57      1.18 o
   0  13   4        8.23        7.69      0.65 o
   1  13   4        4.59        4.51      0.55 o
   2  13   4      874.58      870.64     14.76 o
   3  13   4      116.11      102.05      2.70 o
   4  13   4        2.10        5.14      0.82 o
   5  13   4        2.33        1.66      0.66 o
   6  13   4        1.43        0.75      0.30 o
  -8  14   4        5.33        3.36      0.66 o
  -7  14   4       13.21       11.44      0.74 o
  -6  14   4      586.49      598.63      9.28 o
  -5  14   4       13.93       12.09      0.76 o
  -4  14   4       47.93       42.28      1.15 o
  -3  14   4      129.53      128.27      2.26 o
  -2  14   4       41.80       40.53      1.08 o
  -1  14   4      162.29      166.16      3.02 o
   0  14   4        3.30        2.87      0.65 o
   1  14   4       22.03       21.80      1.07 o
   2  14   4       26.64       23.35      0.86 o
   3  14   4      340.44      325.25      7.00 o
   4  14   4       65.61       64.10      1.97 o
   5  14   4       28.72       29.17      1.40 o
   6  14   4        0.63        1.24      0.44 o
  -7  15   4      214.51      230.86      3.78 o
  -6  15   4       16.39       17.73      0.78 o
  -5  15   4        0.95        1.21      0.46 o
  -4  15   4       42.26       42.08      1.21 o
  -3  15   4        0.01        0.27      0.28 o
  -2  15   4       58.42       50.96      1.40 o
  -1  15   4      528.25      527.37     10.48 o
   0  15   4       93.48       93.74      2.20 o
   1  15   4       49.53       43.97      1.59 o
   2  15   4       64.49       58.58      1.45 o
   3  15   4      280.39      246.27     12.40 o
   4  15   4       55.83       46.99      1.18 o
   5  15   4       46.89       42.20      1.55 o
   6  15   4       26.65       35.27      2.54 o
  -7  16   4       53.60       52.53      2.39 o
  -6  16   4       91.41       97.04      1.90 o
  -5  16   4       19.47       19.24      0.94 o
  -4  16   4      122.20      126.30      2.21 o
  -3  16   4       73.34       69.50      1.77 o
  -2  16   4        4.84        5.96      0.75 o
  -1  16   4        9.49        7.10      1.10 o
   0  16   4       88.40       88.41      2.26 o
   1  16   4       19.20       19.25      0.77 o
   2  16   4       10.99        6.61      0.58 o
   3  16   4       43.63       38.86      1.37 o
   4  16   4       10.39        9.89      0.92 o
   5  16   4       43.08       44.70      3.43 o
  -7  17   4        3.00        2.24      0.71 o
  -6  17   4      101.58      100.97      1.81 o
  -5  17   4       22.56       20.47      0.91 o
  -4  17   4        8.14        7.69      0.71 o
  -3  17   4       67.51       66.11      1.49 o
  -2  17   4      104.15       99.10      2.57 o
  -1  17   4      475.17      484.96      9.31 o
   0  17   4        9.91       11.53      1.12 o
   1  17   4       89.84       85.68      1.67 o
   2  17   4       33.67       31.94      1.07 o
   3  17   4        5.78        9.10      0.77 o
   4  17   4       19.42       21.18      1.54 o
   5  17   4        0.81        0.49      0.37 o
  -6  18   4       43.10       47.49      1.29 o
  -5  18   4       17.21       19.83      0.80 o
  -4  18   4        1.26        1.02      0.34 o
  -3  18   4       69.54       66.98      3.77 o
  -2  18   4      106.72      120.72      3.02 o
  -1  18   4        1.28        2.74      0.70 o
   0  18   4       14.19       16.12      0.93 o
   1  18   4       16.66       18.93      0.89 o
   2  18   4        3.67        3.88      0.74 o
   3  18   4       44.95       47.73      1.22 o
   4  18   4       68.65       74.13      2.89 o
  -6  19   4        0.90        1.10      0.50 o
  -5  19   4       58.21       58.15      1.35 o
  -4  19   4       51.63       54.07      1.27 o
  -3  19   4        6.08        5.22      0.47 o
  -2  19   4       80.51       79.55      2.50 o
  -1  19   4        2.37        1.11      0.57 o
   0  19   4       92.07       89.73      2.25 o
   1  19   4       14.33       14.11      0.77 o
   2  19   4        8.82       13.26      1.38 o
   3  19   4        0.14        0.36      0.39 o
   4  19   4        0.96        0.54      0.44 o
  -5  20   4        0.26        0.56      0.26 o
  -4  20   4       10.13       10.00      0.66 o
  -3  20   4        6.90        7.54      0.65 o
  -2  20   4       40.22       45.71      1.38 o
  -1  20   4      157.48      167.15      3.53 o
   0  20   4       12.30       13.60      1.01 o
   1  20   4       60.10       61.13      1.98 o
   2  20   4        2.59        2.72      0.33 o
   3  20   4       27.06       35.03      1.20 o
  -4  21   4       47.20       49.68      1.23 o
  -3  21   4        0.44        0.19      0.32 o
  -2  21   4       56.81       55.67      1.59 o
  -1  21   4       81.93       75.15      2.09 o
   0  21   4       12.95       17.01      0.97 o
   1  21   4        0.32        0.27      0.34 o
   2  21   4        1.18        1.80      0.67 o
  -3  22   4        8.53        7.64      0.90 o
  -2  22   4       15.10       14.96      0.93 o
  -1  22   4        7.24       11.45      0.74 o
   0  22   4        0.04        0.22      0.40 o
   1  22   4        3.36        1.65      0.49 o
 -10   1   5        0.57       -0.92      0.92 o
  -9   1   5       14.44       13.53      0.71 o
  -8   1   5       61.23       60.27      2.01 o
  -7   1   5       65.30       65.64      1.98 o
  -6   1   5        3.09        1.94      0.57 o
  -5   1   5        2.04        4.52      1.06 o
  -4   1   5        6.18        8.65      0.66 o
  -3   1   5      166.52      150.74      1.77 o
  -2   1   5        7.71        5.20      0.27 o
  -1   1   5       80.87       70.09      1.10 o
   0   1   5       81.24       80.68      1.16 o
   1   1   5       30.30       29.68      0.70 o
   2   1   5       27.60       23.33      1.16 o
   3   1   5      441.92      425.96      8.46 o
   4   1   5      279.68      266.89      5.39 o
   5   1   5      448.49      441.04      8.65 o
   6   1   5       18.63       17.76      2.03 o
   7   1   5        8.05        7.63      1.49 o
 -10   2   5       61.16       62.55      3.99 o
  -9   2   5       15.02       12.86      1.20 o
  -8   2   5        2.28        3.84      0.77 o
  -7   2   5        8.96       10.66      0.91 o
  -6   2   5       99.52       98.57      2.45 o
  -5   2   5     1168.74     1211.03     21.17 o
  -4   2   5       34.00       41.96      0.93 o
  -3   2   5       25.99       22.77      0.53 o
  -2   2   5       11.58       12.95      0.41 o
  -1   2   5      299.53      319.86      3.31 o
   0   2   5        1.64        2.36      0.22 o
   1   2   5      175.89      188.34      2.08 o
   2   2   5       38.35       41.15      1.25 o
   3   2   5        0.31        0.45      0.60 o
   4   2   5       48.08       40.78      2.07 o
   5   2   5      219.47      201.23      8.20 o
   6   2   5       68.43       75.70      1.61 o
   7   2   5        8.43        7.89      2.13 o
  -9   3   5      207.27      201.38      4.17 o
  -8   3   5       10.88       10.12      0.88 o
  -7   3   5       18.46       19.49      2.25 o
  -6   3   5      417.80      384.25      7.86 o
  -5   3   5       94.75       93.41      2.26 o
  -4   3   5       42.13       39.61      0.82 o
  -3   3   5       87.71       81.38      1.02 o
  -2   3   5      129.06      122.28      1.44 o
  -1   3   5       93.70       82.21      1.01 o
   0   3   5      725.99      829.91      9.51 o
   1   3   5      125.93      115.39      1.44 o
   2   3   5      227.90      231.80      3.64 o
   3   3   5      144.46      131.14      2.51 o
   4   3   5      151.99      138.76      6.20 o
   5   3   5      489.35      469.97      9.41 o
   6   3   5        0.86        0.53      0.30 o
   7   3   5       43.18       41.87      1.85 o
  -9   4   5       22.08       22.37      1.15 o
  -8   4   5        3.19        2.64      0.66 o
  -7   4   5       39.33      114.78    129.07 o
  -6   4   5       15.54       12.30      0.91 o
  -5   4   5      342.52      338.08      5.63 o
  -4   4   5      170.55      162.45      2.30 o
  -3   4   5       35.42       29.75      0.50 o
  -2   4   5        4.89        4.33      0.25 o
  -1   4   5        9.20        7.19      0.31 o
   0   4   5      357.55      383.94      4.19 o
   1   4   5      381.32      377.45      4.62 o
   2   4   5       30.23       21.47      0.71 o
   3   4   5      904.66      849.49     24.85 o
   4   4   5     2225.63     2184.15    106.20 o
   5   4   5        4.99        6.07      0.94 o
   6   4   5       36.20       38.93      1.22 o
   7   4   5       59.85       63.62      2.69 o
  -9   5   5      112.51      114.41      2.21 o
  -8   5   5        3.94        3.25      0.53 o
  -7   5   5      109.75      105.94      2.38 o
  -6   5   5       32.70       34.68      1.07 o
  -5   5   5      306.60      296.34      4.19 o
  -4   5   5      951.27      985.77     14.73 o
  -3   5   5       32.48       30.83      0.56 o
  -2   5   5       27.71       25.29      0.48 o
  -1   5   5        1.44        0.78      0.19 o
   0   5   5      263.15      274.02      2.81 o
   1   5   5       65.72       60.06      1.27 o
   2   5   5      619.99      630.09      9.98 o
   3   5   5      901.98      902.72     16.05 o
   4   5   5      145.20      127.88      2.55 o
   5   5   5      260.44      229.44      4.23 o
   6   5   5       54.68       55.74      1.45 o
   7   5   5       21.21       22.59      1.00 o
  -9   6   5        1.01        0.73      0.36 o
  -8   6   5      170.26      169.25      3.25 o
  -7   6   5       34.06       31.84      1.09 o
  -6   6   5       37.66       38.26      1.10 o
  -5   6   5       15.36       15.79      0.80 o
  -4   6   5        0.23        0.71      0.26 o
  -3   6   5        4.58        4.04      0.27 o
  -2   6   5       25.89       27.04      0.49 o
  -1   6   5      246.92      273.81      2.67 o
   0   6   5      194.68      181.01      2.17 o
   1   6   5        8.05        4.48      0.27 o
   2   6   5       72.78       66.54      1.33 o
   3   6   5        3.57        2.96      0.74 o
   4   6   5        3.02        2.35      0.52 o
   5   6   5       98.01       85.86      2.36 o
   6   6   5       39.98       37.41      1.22 o
   7   6   5        0.00       -0.08      0.47 o
  -9   7   5        4.28        3.67      0.60 o
  -8   7   5       65.76       67.05      1.84 o
  -7   7   5       37.77       33.03      1.11 o
  -6   7   5        4.15        6.07      0.99 o
  -5   7   5        0.15        0.75      0.35 o
  -4   7   5      133.13      146.43      2.09 o
  -3   7   5        8.99        9.57      0.40 o
  -2   7   5       11.50       11.58      0.32 o
  -1   7   5      346.44      358.19      3.93 o
   0   7   5        0.22        0.36      0.19 o
   1   7   5      345.75      346.73      4.01 o
   2   7   5       12.20        9.44      0.53 o
   3   7   5      251.40      250.61      4.52 o
   4   7   5       16.59       12.78      0.93 o
   5   7   5       45.96       45.85      1.36 o
   6   7   5       72.95       70.19      1.42 o
   7   7   5        0.07        0.22      0.53 o
  -9   8   5        2.71        4.04      0.53 o
  -8   8   5        6.50        5.02      0.56 o
  -7   8   5       13.55       11.88      0.81 o
  -6   8   5        2.50        2.92      0.41 o
  -5   8   5       74.46       66.95      1.52 o
  -4   8   5      261.87      279.01      4.00 o
  -3   8   5      106.59      101.13      1.48 o
  -2   8   5        0.49        1.27      0.19 o
  -1   8   5      560.41      554.35      7.01 o
   0   8   5      226.03      222.85      2.86 o
   1   8   5       52.59       48.14      0.93 o
   2   8   5     1128.48     1131.33     21.55 o
   3   8   5       37.92       37.09      1.08 o
   4   8   5      135.82      130.49      2.51 o
   5   8   5       12.28        9.03      0.62 o
   6   8   5      230.59      259.35      4.38 o
   7   8   5        2.03        1.37      0.83 o
  -9   9   5        5.49        4.09      0.69 o
  -8   9   5       30.29       30.05      1.10 o
  -7   9   5        0.99        1.39      0.41 o
  -6   9   5       88.91       75.78      1.75 o
  -5   9   5        2.99        4.01      0.56 o
  -4   9   5        0.96        1.10      0.32 o
  -3   9   5      276.05      267.25      4.61 o
  -2   9   5       13.29       17.59      0.53 o
  -1   9   5      503.00      497.06      6.85 o
   0   9   5       61.45       59.91      1.27 o
   1   9   5        5.75        5.62      0.51 o
   2   9   5      215.15      210.47      3.58 o
   3   9   5      108.55      104.94      2.39 o
   4   9   5        0.69        1.08      0.49 o
   5   9   5      127.51      136.88      2.69 o
   6   9   5        0.11        0.15      0.32 o
   7   9   5       29.59       39.58      1.62 o
  -9  10   5        6.17        5.25      0.89 o
  -8  10   5       27.00       24.04      0.76 o
  -7  10   5        6.60        8.13      0.79 o
  -6  10   5      323.09      303.17      5.08 o
  -5  10   5      134.54      128.82      2.38 o
  -4  10   5        2.41        2.79      0.46 o
  -3  10   5        1.79        3.41      0.70 o
  -2  10   5      479.03      492.65      7.63 o
  -1  10   5       64.09       63.31      1.38 o
   0  10   5      115.30      107.15      2.34 o
   1  10   5      918.70      932.77     15.48 o
   2  10   5       48.05       45.45      1.28 o
   3  10   5      209.45      215.42      4.19 o
   4  10   5        0.01        0.27      0.30 o
   5  10   5       47.58       47.93      1.30 o
   6  10   5        4.38        5.24      0.70 o
  -8  11   5        6.57        6.02      0.62 o
  -7  11   5        3.61        3.45      0.45 o
  -6  11   5      159.96      160.57      3.49 o
  -5  11   5        0.16        0.64      0.37 o
  -4  11   5        8.02        7.98      0.61 o
  -3  11   5       74.88       77.66      1.47 o
  -2  11   5      142.59      138.92      2.58 o
  -1  11   5      107.16      107.96      3.01 o
   0  11   5      642.27      602.71      9.30 o
   1  11   5        0.00        0.23      0.23 o
   2  11   5      229.80      214.10      4.05 o
   3  11   5      116.17      109.35      2.88 o
   4  11   5       30.01       31.89      1.37 o
   5  11   5        1.08        2.33      0.50 o
   6  11   5        4.06        3.03      0.53 o
  -8  12   5       27.70       27.27      0.86 o
  -7  12   5       79.96       73.93      1.68 o
  -6  12   5      118.93      111.13      2.00 o
  -5  12   5       77.53       80.48      1.74 o
  -4  12   5       23.52       21.77      0.96 o
  -3  12   5      110.86      101.28      2.04 o
  -2  12   5       36.40       33.50      1.27 o
  -1  12   5        2.27        4.50      1.01 o
   0  12   5      109.42       98.38      2.03 o
   1  12   5      192.41      182.75      5.02 o
   2  12   5      185.69      175.20      3.99 o
   3  12   5      156.51      168.23      4.17 o
   4  12   5       32.51       36.70      1.41 o
   5  12   5        2.09        2.06      0.55 o
   6  12   5        0.79        0.53      0.46 o
  -8  13   5       34.72       34.98      1.09 o
  -7  13   5      297.97      314.91      4.69 o
  -6  13   5      357.19      369.03      5.72 o
  -5  13   5       40.97       42.81      1.38 o
  -4  13   5       80.46       74.36      1.59 o
  -3  13   5       81.27       80.75      1.89 o
  -2  13   5      116.78      113.22      2.26 o
  -1  13   5        8.55        6.92      0.58 o
   0  13   5       28.42       28.19      1.08 o
   1  13   5     2144.17     2221.22     51.10 o
   2  13   5      616.17      578.62     19.79 o
   3  13   5        7.66        3.54      0.86 o
   4  13   5       12.57       12.77      1.01 o
   5  13   5        6.46        4.32      0.80 o
   6  13   5        2.08        4.89      0.95 o
  -7  14   5        4.89        3.98      0.54 o
  -6  14   5       10.42       12.75      0.73 o
  -5  14   5      116.90      118.69      2.08 o
  -4  14   5      192.42      185.20      3.13 o
  -3  14   5        8.77        8.90      0.62 o
  -2  14   5       30.80       31.35      1.29 o
  -1  14   5      118.11      118.82      2.14 o
   0  14   5       11.04       11.39      0.71 o
   1  14   5       95.88       96.23      2.81 o
   2  14   5       28.42       20.88      1.22 o
   3  14   5       80.49       68.26      4.03 o
   4  14   5        4.45        3.51      0.67 o
   5  14   5       13.57       16.44      1.32 o
  -7  15   5       11.34       13.15      0.54 o
  -6  15   5        2.76        2.48      0.48 o
  -5  15   5       68.42       64.92      1.47 o
  -4  15   5       18.98       19.15      0.94 o
  -3  15   5       88.08       94.09      1.96 o
  -2  15   5      248.49      253.63      4.22 o
  -1  15   5       31.58       29.52      1.30 o
   0  15   5        1.51        1.48      0.44 o
   1  15   5        0.21        0.27      0.36 o
   2  15   5       20.52       20.37      1.03 o
   3  15   5       63.79       64.92      2.42 o
   4  15   5        1.61        1.24      0.44 o
   5  15   5        2.32        1.16      0.46 o
  -7  16   5      170.57      180.02      4.92 o
  -6  16   5       10.35       11.10      0.61 o
  -5  16   5        0.08        0.12      0.30 o
  -4  16   5        0.17        0.35      0.32 o
  -3  16   5      166.27      174.20      3.09 o
  -2  16   5      332.46      341.33      6.56 o
  -1  16   5        7.12        9.36      1.10 o
   0  16   5       27.15       26.81      1.07 o
   1  16   5      119.47      117.32      2.70 o
   2  16   5        1.10        0.52      0.37 o
   3  16   5        5.08        5.01      0.75 o
   4  16   5       12.06       11.74      1.08 o
  -6  17   5        1.06        0.38      0.24 o
  -5  17   5       12.11       10.03      0.70 o
  -4  17   5       90.42       96.13      1.62 o
  -3  17   5      358.79      363.25      6.98 o
  -2  17   5       20.22       20.10      1.06 o
  -1  17   5      202.29      201.09      4.12 o
   0  17   5       48.25       51.00      1.56 o
   1  17   5       31.25       30.03      0.98 o
   2  17   5       27.47       34.61      1.28 o
   3  17   5       55.44       58.32      1.58 o
   4  17   5       17.02       20.21      1.01 o
  -6  18   5       14.09       13.80      0.95 o
  -5  18   5        2.61        2.22      0.37 o
  -4  18   5        0.19        0.06      0.27 o
  -3  18   5      335.36      346.28      6.32 o
  -2  18   5      943.55      979.62     20.34 o
  -1  18   5       48.11       51.00      1.46 o
   0  18   5      154.35      156.71      2.98 o
   1  18   5        0.79        0.46      0.41 o
   2  18   5      149.84      168.90      4.10 o
   3  18   5        5.15        2.43      0.63 o
  -5  19   5       56.55       58.89      1.64 o
  -4  19   5        0.54        0.41      0.31 o
  -3  19   5      265.15      264.08      5.04 o
  -2  19   5       21.60       23.77      1.27 o
  -1  19   5        4.25        4.49      0.53 o
   0  19   5       34.15       36.98      1.31 o
   1  19   5       24.53       23.55      1.57 o
   2  19   5      129.39      146.71      3.64 o
   3  19   5       11.71       13.80      1.18 o
  -4  20   5       86.08       93.36      2.39 o
  -3  20   5       11.08       14.85      0.83 o
  -2  20   5       34.23       29.96      1.09 o
  -1  20   5        5.95        8.31      1.80 o
   0  20   5       42.75       40.44      1.13 o
   1  20   5       32.37       29.42      1.06 o
   2  20   5       43.02       58.67      3.14 o
  -3  21   5       33.81       36.17      1.32 o
  -2  21   5       32.51       29.19      1.21 o
  -1  21   5       32.39       33.18      1.07 o
   0  21   5        3.69        2.27      0.61 o
  -9   0   6       17.16       14.82      2.54 o
  -8   0   6       85.09       88.94     10.37 o
  -7   0   6       54.72       60.15      8.17 o
  -6   0   6     1350.45     1366.57     37.83 o
  -5   0   6      241.17      238.37      6.04 o
  -4   0   6      448.58      424.27      9.17 o
  -3   0   6       37.09       34.34      1.83 o
  -2   0   6        0.82        0.99      0.38 o
  -1   0   6     1637.88     1752.62     68.11 o
   0   0   6      764.54      760.76     19.55 o
   1   0   6       34.12       35.77      1.62 o
   2   0   6        8.70        9.39      1.20 o
   3   0   6       42.73       41.48      2.20 o
   4   0   6        4.19        2.69      1.13 o
   5   0   6       83.08       69.40     14.00 o
   6   0   6       11.00        9.90      1.01 o
   7   0   6      158.55      241.19      9.04 o
  -9   1   6        9.14        6.67      0.75 o
  -8   1   6        0.52        0.04      0.43 o
  -7   1   6       20.35       26.26      5.47 o
  -6   1   6       18.66       18.61      0.92 o
  -5   1   6     1022.40     1039.97     19.04 o
  -4   1   6      209.45      199.36      3.51 o
  -3   1   6      124.07      117.76      2.35 o
  -2   1   6      305.85      310.67      4.63 o
  -1   1   6       95.11       83.68      2.14 o
   0   1   6      145.99      137.54      2.86 o
   1   1   6       54.12       55.56      1.96 o
   2   1   6       58.83       56.89      1.67 o
   3   1   6       43.22       39.13      1.72 o
   4   1   6       89.04       78.33      4.89 o
   5   1   6        1.99        1.30      0.49 o
   6   1   6       14.13       13.15      1.24 o
   7   1   6       90.96      129.51      3.34 o
  -9   2   6        1.20        1.31      0.35 o
  -8   2   6       34.07       30.88      1.97 o
  -7   2   6        3.47        2.74      0.73 o
  -6   2   6     1030.35     1073.16     20.55 o
  -5   2   6      251.37      237.22      4.13 o
  -4   2   6      126.17      114.62      2.08 o
  -3   2   6      274.46      260.92      4.76 o
  -2   2   6      105.94       89.49      1.88 o
  -1   2   6      291.49      297.35      5.00 o
   0   2   6        1.93        2.27      0.45 o
   1   2   6        7.96        9.45      0.71 o
   2   2   6       90.73       93.05      2.48 o
   3   2   6     1160.83     1151.88     28.45 o
   4   2   6        1.24        0.55      0.55 o
   5   2   6       42.63       39.21      1.62 o
   6   2   6        0.32        0.01      0.39 o
  -9   3   6        7.14        6.22      0.80 o
  -8   3   6        0.00       -0.14      0.60 o
  -7   3   6       98.32       83.69      1.79 o
  -6   3   6      914.71      949.53     23.83 o
  -5   3   6      402.95      401.37      6.86 o
  -4   3   6      557.04      556.33      9.36 o
  -3   3   6       44.13       45.21      2.31 o
  -2   3   6       53.97       47.13      1.40 o
  -1   3   6      384.72      411.59      6.39 o
   0   3   6       53.41       62.66      1.46 o
   1   3   6        4.73        4.14      0.50 o
   2   3   6      123.42      123.48      2.52 o
   3   3   6     1131.28     1140.93     25.26 o
   4   3   6       36.35       38.36      1.30 o
   5   3   6       46.73       48.62      2.13 o
   6   3   6       10.76        8.48      2.76 o
  -9   4   6        0.58        0.93      0.66 o
  -8   4   6        3.29        3.69      0.61 o
  -7   4   6       99.73       94.98      2.25 o
  -6   4   6       99.41       94.78      2.25 o
  -5   4   6      210.72      197.00      3.55 o
  -4   4   6        1.25        1.52      0.68 o
  -3   4   6      208.91      210.67      3.45 o
  -2   4   6       80.20       78.50      2.12 o
  -1   4   6       44.72       48.73      1.24 o
   0   4   6       26.96       21.98      1.24 o
   1   4   6      328.98      314.09      5.66 o
   2   4   6        0.74        0.84      0.60 o
   3   4   6      443.01      434.07      9.18 o
   4   4   6       51.83       45.04      1.99 o
   5   4   6        0.26        0.12      0.63 o
   6   4   6        8.21       10.27      1.38 o
  -9   5   6      202.06      208.88      4.38 o
  -8   5   6        4.26        5.50      0.81 o
  -7   5   6        0.51        0.81      0.48 o
  -6   5   6       38.40       35.88      1.68 o
  -5   5   6       90.66       93.38      2.02 o
  -4   5   6       81.15       80.34      1.92 o
  -3   5   6       79.37       72.11      1.64 o
  -2   5   6       48.90       54.84      1.84 o
  -1   5   6       60.14       57.56      1.24 o
   0   5   6        2.69        5.11      0.83 o
   1   5   6       16.30       15.56      0.80 o
   2   5   6      584.54      585.18     11.36 o
   3   5   6      314.91      317.92      6.83 o
   4   5   6      495.76      448.50     10.27 o
   5   5   6        1.89        0.85      0.59 o
   6   5   6        0.05       -0.01      0.34 o
  -9   6   6       17.49       16.07      1.24 o
  -8   6   6        4.77        3.67      0.85 o
  -7   6   6      253.05      244.41      4.21 o
  -6   6   6       24.45       22.82      1.01 o
  -5   6   6      156.85      154.24      2.73 o
  -4   6   6       27.02       27.69      1.14 o
  -3   6   6      194.79      178.07      3.24 o
  -2   6   6      190.75      182.80      3.69 o
  -1   6   6       23.68       23.67      0.81 o
   0   6   6        0.04        0.03      0.23 o
   1   6   6       34.20       33.08      1.26 o
   2   6   6      947.34      960.68     19.98 o
   3   6   6        6.83        5.18      0.92 o
   4   6   6        1.22        1.50      0.81 o
   5   6   6        4.28        5.56      0.74 o
   6   6   6      123.87      131.49      5.84 o
  -9   7   6        3.89        2.95      0.57 o
  -8   7   6        3.44        4.16      0.62 o
  -7   7   6        1.35        1.61      0.43 o
  -6   7   6       15.28       16.17      1.07 o
  -5   7   6      162.86      148.96      2.73 o
  -4   7   6      106.78      101.44      2.15 o
  -3   7   6      245.68      227.06      3.99 o
  -2   7   6      173.07      176.37      3.75 o
  -1   7   6      166.32      151.34      2.61 o
   0   7   6       89.89       91.00      2.06 o
   1   7   6        0.05        0.24      0.31 o
   2   7   6       87.92       86.92      2.23 o
   3   7   6       67.90       73.39      2.76 o
   4   7   6       34.76       27.85      1.63 o
   5   7   6       45.73       51.99      1.94 o
   6   7   6        3.54        2.82      0.46 o
  -8   8   6       10.17        9.51      0.94 o
  -7   8   6       36.24       34.33      1.05 o
  -6   8   6      129.12      129.42      2.67 o
  -5   8   6        4.05        2.45      0.45 o
  -4   8   6      308.94      317.52      5.58 o
  -3   8   6        0.50        0.52      0.32 o
  -2   8   6        0.26        0.45      0.53 o
  -1   8   6      153.23      150.69      3.18 o
   0   8   6      176.22      175.98      2.65 o
   1   8   6       67.74       63.98      2.13 o
   2   8   6        6.74        6.04      0.51 o
   3   8   6       60.12       57.83      1.59 o
   4   8   6       35.30       33.02      1.30 o
   5   8   6       62.96       56.86      1.46 o
   6   8   6        0.01        0.10      0.44 o
  -8   9   6        4.55        7.46      0.68 o
  -7   9   6       48.71       46.14      1.91 o
  -6   9   6      182.21      179.89      3.46 o
  -5   9   6        3.44        3.30      0.49 o
  -4   9   6       95.96       93.34      1.76 o
  -3   9   6       33.10       32.11      1.21 o
  -2   9   6      220.20      228.90      4.08 o
  -1   9   6      295.50      291.58      4.34 o
   0   9   6      103.72      103.86      1.80 o
   1   9   6       24.84       20.85      1.73 o
   2   9   6      265.46      262.88      5.38 o
   3   9   6       94.69       96.86      1.97 o
   4   9   6       15.90       12.98      1.03 o
   5   9   6       12.69       13.29      0.73 o
   6   9   6        0.06        0.11      0.52 o
  -8  10   6        0.03        0.03      0.41 o
  -7  10   6       54.91       54.44      1.24 o
  -6  10   6       17.91       23.00      0.88 o
  -5  10   6       17.30       17.86      0.85 o
  -4  10   6        9.01        9.93      0.63 o
  -3  10   6      176.21      177.35      3.17 o
  -2  10   6        5.33        7.62      0.57 o
  -1  10   6        9.12       10.30      0.57 o
   0  10   6      377.11      366.12      6.38 o
   1  10   6      139.85      131.07      4.33 o
   2  10   6       44.62       38.60      1.22 o
   3  10   6      122.86      122.65      2.54 o
   4  10   6        0.02        0.11      0.22 o
   5  10   6        8.74        6.38      1.17 o
  -8  11   6       57.28       62.35      1.71 o
  -7  11   6       86.72       86.20      1.67 o
  -6  11   6        0.17        0.23      0.31 o
  -5  11   6      161.74      170.29      3.28 o
  -4  11   6        9.91        8.43      0.66 o
  -3  11   6        3.82        3.14      0.54 o
  -2  11   6      199.60      195.27      3.43 o
  -1  11   6       35.46       33.58      1.08 o
   0  11   6      692.63      676.41     11.40 o
   1  11   6      194.39      191.89      4.47 o
   2  11   6       43.59       40.43      1.31 o
   3  11   6       20.08       21.96      0.79 o
   4  11   6       49.90       45.15      1.27 o
   5  11   6       23.54       22.35      2.03 o
  -8  12   6        9.00        9.92      1.39 o
  -7  12   6      101.41       92.29      1.96 o
  -6  12   6       23.12       20.71      0.79 o
  -5  12   6        2.08        1.46      0.43 o
  -4  12   6        3.27        3.68      0.54 o
  -3  12   6      175.72      172.15      3.63 o
  -2  12   6       92.92       92.17      2.05 o
  -1  12   6       13.29       15.32      0.67 o
   0  12   6      476.04      464.92      7.67 o
   1  12   6        1.96        2.55      0.44 o
   2  12   6       64.06       56.20      3.21 o
   3  12   6        1.93        1.24      0.39 o
   4  12   6        1.58        0.63      0.46 o
   5  12   6       18.25       23.94      3.23 o
  -7  13   6       22.15       23.11      0.71 o
  -6  13   6        4.80        3.61      0.50 o
  -5  13   6       14.42       15.86      0.81 o
  -4  13   6        6.01        5.13      0.53 o
  -3  13   6        0.79        1.30      0.41 o
  -2  13   6       91.82       84.90      1.67 o
  -1  13   6       33.64       35.05      1.12 o
   0  13   6       51.17       50.58      1.34 o
   1  13   6      905.72      900.30     19.02 o
   2  13   6       91.44       86.68      3.32 o
   3  13   6        0.00        0.36      0.39 o
   4  13   6        2.14        1.30      0.70 o
   5  13   6       13.91       22.52      1.27 o
  -7  14   6       19.66       20.00      0.93 o
  -6  14   6       13.53       14.15      0.62 o
  -5  14   6        1.29        1.14      0.31 o
  -4  14   6        1.04        0.89      0.42 o
  -3  14   6        0.86        0.90      0.35 o
  -2  14   6       55.63       56.35      1.43 o
  -1  14   6       30.79       35.72      3.27 o
   0  14   6       40.38       37.89      1.15 o
   1  14   6       16.26       16.78      1.15 o
   2  14   6       16.05        9.93      0.82 o
   3  14   6        0.49        0.83      0.32 o
   4  14   6        0.61        0.30      0.35 o
  -6  15   6        0.82        0.77      0.40 o
  -5  15   6       27.07       27.85      0.88 o
  -4  15   6       13.79       15.37      0.83 o
  -3  15   6       16.23       15.20      0.81 o
  -2  15   6        5.70        6.39      0.62 o
  -1  15   6      130.66      136.41      2.91 o
   0  15   6       53.52       55.45      1.37 o
   1  15   6       40.78       34.14      1.24 o
   2  15   6       16.36       17.82      1.69 o
   3  15   6       24.22       22.80      1.33 o
   4  15   6       39.24       54.15      3.78 o
  -6  16   6        4.85        4.79      0.57 o
  -5  16   6        2.98        1.91      0.38 o
  -4  16   6       95.82       97.92      2.11 o
  -3  16   6      455.26      468.07      7.90 o
  -2  16   6       20.71       21.04      0.88 o
  -1  16   6      110.77      110.21      2.40 o
   0  16   6      172.29      178.31      3.23 o
   1  16   6       20.50       20.11      0.78 o
   2  16   6       73.98       76.55      2.40 o
   3  16   6        0.00        0.24      0.40 o
  -5  17   6        0.30        0.03      0.24 o
  -4  17   6        9.02        8.02      0.64 o
  -3  17   6       33.64       34.43      1.09 o
  -2  17   6        3.45        2.86      0.39 o
  -1  17   6       16.60       15.91      1.20 o
   0  17   6       30.61       35.73      1.33 o
   1  17   6       41.52       39.79      1.54 o
   2  17   6        4.48        1.86      0.57 o
   3  17   6       25.70       27.27      1.69 o
  -5  18   6        0.81        2.29      2.56 o
  -4  18   6        0.07        0.04      0.35 o
  -3  18   6       17.48       19.49      1.42 o
  -2  18   6        2.10        1.86      0.61 o
  -1  18   6      169.57      172.90      2.81 o
   0  18   6       71.47       80.34      2.18 o
   1  18   6       68.10       71.07      2.59 o
   2  18   6       83.71       90.86      3.17 o
  -3  19   6        9.29       11.67      1.10 o
  -2  19   6       30.01       30.87      1.04 o
  -1  19   6        2.66        1.40      0.66 o
   0  19   6        3.47        1.27      0.44 o
   1  19   6      118.95      135.72      7.20 o
  -1  20   6       31.19       31.51      1.26 o
  -9   1   7        1.36        0.30      0.42 o
  -8   1   7        0.00        0.23      0.72 o
  -7   1   7      255.88      240.20      4.81 o
  -6   1   7      300.27      302.06      5.68 o
  -5   1   7        6.96        6.29      0.65 o
  -4   1   7      687.93      683.25     13.35 o
  -3   1   7      391.01      369.44      6.71 o
  -2   1   7        8.63        3.80      2.81 o
  -1   1   7       31.26       32.67      2.84 o
   0   1   7       40.16       39.21      1.65 o
   1   1   7       10.69       14.04      1.14 o
   2   1   7       50.42       51.31      1.39 o
   3   1   7      120.64      126.26      3.18 o
   4   1   7       49.97       48.06      1.42 o
   5   1   7        0.63        0.41      0.32 o
  -9   2   7        1.75        0.79      0.65 o
  -8   2   7       50.43       42.40      1.21 o
  -7   2   7        4.76        3.66      0.64 o
  -6   2   7        0.02        0.37      0.38 o
  -5   2   7      241.74      244.44      5.43 o
  -4   2   7      117.53      115.25      2.52 o
  -3   2   7       31.99       26.47      0.95 o
  -2   2   7       61.90       66.80      2.67 o
  -1   2   7       30.54       37.40      1.81 o
   0   2   7        1.76        3.16      0.53 o
   1   2   7        0.77        1.46      0.55 o
   2   2   7       17.29       16.54      1.17 o
   3   2   7        3.74        2.70      0.73 o
   4   2   7       15.30       12.97      1.04 o
   5   2   7       29.67       26.22      1.17 o
  -8   3   7        7.04        6.51      0.99 o
  -7   3   7      294.54      269.58      4.57 o
  -6   3   7       40.03       44.04      1.49 o
  -5   3   7        1.60        1.49      0.67 o
  -4   3   7      106.88      101.90      5.09 o
  -3   3   7        5.40        7.16      1.09 o
  -2   3   7      155.53      155.42      2.68 o
  -1   3   7       90.02       86.09      2.14 o
   0   3   7       32.29       35.69      1.09 o
   1   3   7       38.94       36.04      1.21 o
   2   3   7      162.10      177.98      3.76 o
   3   3   7       89.80       83.23      2.05 o
   4   3   7       52.50       55.31      1.70 o
   5   3   7       51.20       59.64      1.72 o
  -8   4   7       89.80       77.95      3.21 o
  -7   4   7      200.59      182.21      3.12 o
  -6   4   7        1.39        1.44      0.46 o
  -5   4   7      191.13      194.77      3.61 o
  -4   4   7       73.69       72.53      1.79 o
  -3   4   7       52.00       49.74      1.76 o
  -2   4   7      447.97      449.10      7.62 o
  -1   4   7       28.71       23.56      1.00 o
   0   4   7       87.84       85.20      7.99 o
   1   4   7      132.69      136.50      3.05 o
   2   4   7       34.93       33.19      1.26 o
   3   4   7       23.72       16.26      0.84 o
   4   4   7       30.79       31.21      1.40 o
   5   4   7        2.00        1.32      0.55 o
  -8   5   7       53.17       42.37      2.05 o
  -7   5   7       15.37       11.47      0.83 o
  -6   5   7        0.02        0.20      0.34 o
  -5   5   7       16.50       16.56      0.94 o
  -4   5   7       15.84       15.99      0.95 o
  -3   5   7       50.64       46.90      1.55 o
  -2   5   7      309.34      294.82      5.73 o
  -1   5   7      124.21      121.30      2.39 o
   0   5   7       25.22       23.29      0.83 o
   1   5   7        0.89        0.92      0.49 o
   2   5   7      464.73      494.96      9.74 o
   3   5   7        0.33        0.58      0.60 o
   4   5   7        5.14        7.69      0.93 o
   5   5   7        1.16        0.87      0.41 o
  -8   6   7        0.40        0.16      0.20 o
  -7   6   7        0.35        0.00      0.45 o
  -6   6   7      165.21      163.55      3.59 o
  -5   6   7      351.58      338.65      6.48 o
  -4   6   7       36.21       31.38      1.16 o
  -3   6   7      459.80      470.60      9.44 o
  -2   6   7       24.94       26.41      1.14 o
  -1   6   7        0.80        0.87      0.45 o
   0   6   7      156.17      156.16      3.07 o
   1   6   7      280.92      279.90      5.70 o
   2   6   7      372.63      381.28      9.04 o
   3   6   7      431.65      403.01     19.36 o
   4   6   7        6.92        8.83      0.82 o
   5   6   7       14.05       14.60      0.82 o
  -8   7   7        0.08        0.16      0.28 o
  -7   7   7        0.01       -0.10      0.32 o
  -6   7   7       15.52       15.64      1.13 o
  -5   7   7        3.30        1.97      0.43 o
  -4   7   7       44.88       46.83      1.38 o
  -3   7   7      366.82      359.41      7.17 o
  -2   7   7      314.20      319.75      5.99 o
  -1   7   7        0.10        0.29      0.34 o
   0   7   7       35.18       30.41      1.02 o
   1   7   7       60.80       64.25      2.84 o
   2   7   7       10.54        9.56      0.83 o
   3   7   7        0.02        0.70      0.44 o
   4   7   7        3.86        4.79      0.54 o
   5   7   7       20.73       20.49      1.06 o
  -8   8   7       20.15       23.79      1.13 o
  -7   8   7       91.47       88.75      2.22 o
  -6   8   7      143.14      151.29      3.31 o
  -5   8   7       67.64       63.40      1.80 o
  -4   8   7        3.34        4.42      0.77 o
  -3   8   7        0.01        0.61      0.40 o
  -2   8   7       28.13       30.80      1.35 o
  -1   8   7       22.59       21.37      0.93 o
   0   8   7       36.56       33.46      1.27 o
   1   8   7       48.13       49.27      2.12 o
   2   8   7       22.08       23.99      2.35 o
   3   8   7       36.78       36.94      1.26 o
   4   8   7        0.97        0.48      0.42 o
   5   8   7       38.39       45.30      1.58 o
  -8   9   7       21.78       22.93      1.35 o
  -7   9   7        0.83        1.20      0.40 o
  -6   9   7        7.01       10.06      0.90 o
  -5   9   7       36.93       33.97      1.22 o
  -4   9   7      185.56      186.63      5.01 o
  -3   9   7      102.79       99.50      2.77 o
  -2   9   7      111.82      115.18      2.67 o
  -1   9   7       44.67       41.57      1.29 o
   0   9   7       34.08       33.19      1.76 o
   1   9   7       16.31       16.11      1.09 o
   2   9   7        1.43        1.72      0.75 o
   3   9   7        1.33        1.21      0.58 o
   4   9   7       13.61       15.47      0.80 o
  -7  10   7       20.95       23.48      1.09 o
  -6  10   7       48.34       49.21      1.67 o
  -5  10   7       17.13       17.59      0.99 o
  -4  10   7        2.17        2.18      0.51 o
  -3  10   7      372.75      394.22      8.87 o
  -2  10   7      166.11      163.63      3.49 o
  -1  10   7      522.73      529.58     11.34 o
   0  10   7       35.80       38.01      1.31 o
   1  10   7       44.33       36.29      7.61 o
   2  10   7       11.97       12.42      1.29 o
   3  10   7       44.46       44.67      1.72 o
   4  10   7       23.67       26.44      1.19 o
  -7  11   7        3.02        2.87      0.59 o
  -6  11   7       35.51       37.54      1.55 o
  -5  11   7       92.68       89.10      2.38 o
  -4  11   7       11.44       11.21      0.82 o
  -3  11   7      126.21      127.30      5.49 o
  -2  11   7       29.75       31.14      2.44 o
  -1  11   7     1140.92     1196.31     25.43 o
   0  11   7      157.26      151.64      3.26 o
   1  11   7        0.01        0.20      0.53 o
   2  11   7       41.26       42.80      1.75 o
   3  11   7        0.26        0.37      0.40 o
   4  11   7        0.15       -0.18      0.65 o
  -7  12   7        0.03        0.55      0.35 o
  -6  12   7        0.04        0.05      0.34 o
  -5  12   7        5.90        6.94      0.81 o
  -4  12   7      120.12      114.09      3.07 o
  -3  12   7       16.09       16.22      1.42 o
  -2  12   7       10.28       12.03      1.65 o
  -1  12   7      218.63      224.04      4.85 o
   0  12   7      220.72      216.92      4.30 o
   1  12   7        1.78        9.79      5.73 o
   2  12   7        1.52        1.47      0.57 o
   3  12   7       30.65       42.42      1.47 o
   4  12   7       18.94       20.13      1.67 o
  -6  13   7       53.35       56.31      1.50 o
  -5  13   7        2.50        2.80      0.78 o
  -4  13   7        9.27        7.49      0.77 o
  -3  13   7       20.59       22.21      1.93 o
  -2  13   7      305.92      325.71      8.21 o
  -1  13   7       85.53       83.98      2.22 o
   0  13   7      121.41      126.40      2.39 o
   1  13   7      226.74      226.55      8.29 o
   2  13   7        0.02       -0.07      0.21 o
   3  13   7        0.98        0.43      0.68 o
  -6  14   7       17.99       21.31      1.48 o
  -5  14   7        0.51        0.62      0.34 o
  -4  14   7        5.62        8.24      0.53 o
  -3  14   7        0.01       -0.02      0.29 o
  -2  14   7        0.80        0.46      0.40 o
  -1  14   7      127.73      122.41      2.29 o
   0  14   7      168.40      171.64      3.00 o
   1  14   7       27.33       25.45      1.41 o
   2  14   7        1.76        1.15      0.38 o
   3  14   7        2.64        2.15      1.89 o
  -5  15   7        7.38        8.30      0.80 o
  -4  15   7        9.94        8.83      0.57 o
  -3  15   7        1.21        1.28      0.46 o
  -2  15   7       20.17       19.51      0.98 o
  -1  15   7        0.06       -0.27      0.40 o
   0  15   7        0.06        0.08      0.27 o
   1  15   7       22.74       19.38      1.39 o
   2  15   7       14.01       16.42      2.12 o
  -5  16   7        6.83        6.97      1.24 o
  -4  16   7        1.89        1.22      0.42 o
  -3  16   7        1.36        0.45      0.22 o
  -2  16   7        0.20        0.44      0.39 o
  -1  16   7        2.20        1.71      0.38 o
   0  16   7      171.24      177.12      3.52 o
   1  16   7       18.33       17.96      1.14 o
  -4  17   7      529.34      601.75     20.33 o
  -3  17   7        0.27        0.67      0.58 o
  -2  17   7        7.93        8.23      1.36 o
  -1  17   7       11.10       11.23      0.63 o
   0  17   7      211.91      240.66      7.38 o
   1  17   7       26.89       29.12      2.07 o
  -2  18   7        1.33        0.90      0.72 o
  -1  18   7       49.41       50.35      2.25 o
  -8   0   8        4.79        2.46      2.16 o
  -7   0   8      263.55      263.91     12.70 o
  -6   0   8       40.85       37.13      3.24 o
  -5   0   8       27.54       29.20      1.39 o
  -4   0   8       21.77       20.54      1.10 o
  -3   0   8       53.63       50.41      2.53 o
  -2   0   8        0.20        0.73      0.75 o
  -1   0   8        3.49        2.75      1.50 o
   0   0   8       97.47       92.26      5.19 o
   1   0   8        0.48        2.37      1.12 o
   2   0   8       11.31       13.76      1.46 o
   3   0   8        2.12        2.64      0.62 o
   4   0   8        9.14        8.86      0.83 o
  -8   1   8      120.89      103.59      4.78 o
  -7   1   8      200.19      180.06      6.28 o
  -6   1   8       18.08       19.21      1.05 o
  -5   1   8        0.22        0.00      0.34 o
  -4   1   8       54.46       56.71      1.33 o
  -3   1   8      437.79      456.55     10.79 o
  -2   1   8       62.34       55.83      1.78 o
  -1   1   8        6.48       20.28     12.86 o
   0   1   8        7.89       10.18      1.31 o
   1   1   8        7.35        8.49      0.98 o
   2   1   8        8.04        8.17      0.84 o
   3   1   8        7.51        7.92      0.66 o
   4   1   8        1.59        1.01      0.42 o
  -8   2   8      241.48      236.05      8.09 o
  -7   2   8       46.93       48.72      3.30 o
  -6   2   8       47.02       51.12      1.78 o
  -5   2   8       15.22       16.78      2.12 o
  -4   2   8       25.55       24.48      1.40 o
  -3   2   8        1.29        1.29      0.46 o
  -2   2   8       64.37       86.31     17.74 o
  -1   2   8       79.06       76.35      6.08 o
   0   2   8       51.36       54.53      2.16 o
   1   2   8      632.47      648.24     15.98 o
   2   2   8        0.04       -0.13      0.40 o
   3   2   8        0.36        0.64      0.44 o
   4   2   8        1.92        2.61      0.42 o
  -8   3   8       51.34       59.31      6.72 o
  -7   3   8      159.69      150.30      8.33 o
  -6   3   8        1.56        8.85      2.74 o
  -5   3   8        4.10        5.49      0.81 o
  -4   3   8        1.41        3.11      1.27 o
  -3   3   8      148.15      149.21      3.04 o
  -2   3   8        3.49       11.42      2.99 o
  -1   3   8      164.62      152.17      3.95 o
   0   3   8       86.84       75.97      2.78 o
   1   3   8      133.76      138.21      3.56 o
   2   3   8       88.28       85.91      2.18 o
   3   3   8        0.41        0.40      0.36 o
   4   3   8       17.54       20.35      1.01 o
  -8   4   8      195.67      181.11      7.18 o
  -7   4   8       63.64       55.34      3.01 o
  -6   4   8       36.56       38.01      1.41 o
  -5   4   8        5.94        5.80      0.59 o
  -4   4   8        1.45        1.81      0.48 o
  -3   4   8        3.65        4.92      0.62 o
  -2   4   8        1.20        1.60      0.64 o
  -1   4   8        9.90        8.24      0.62 o
   0   4   8       16.16       17.90      1.42 o
   1   4   8      635.82      671.08     16.44 o
   2   4   8        0.34        0.61      0.42 o
   3   4   8       12.13       14.96      1.01 o
   4   4   8        1.91        1.52      0.48 o
  -7   5   8       73.74       68.25      2.69 o
  -6   5   8       14.46       16.26      0.95 o
  -5   5   8       18.53       17.52      1.30 o
  -4   5   8        3.47        4.11      0.70 o
  -3   5   8        3.19        2.22      0.52 o
  -2   5   8        1.99        3.17      0.84 o
  -1   5   8        4.65        2.44      0.45 o
   0   5   8      474.75      471.69     10.67 o
   1   5   8        5.80        6.46      0.91 o
   2   5   8      132.86      126.84      3.76 o
   3   5   8        4.89        4.75      0.84 o
   4   5   8        5.52        4.08      0.93 o
  -7   6   8        1.06        1.16      0.41 o
  -6   6   8       87.34       90.20      2.50 o
  -5   6   8       25.23       25.44      0.95 o
  -4   6   8       59.99       58.75      2.04 o
  -3   6   8       11.36        9.77      0.80 o
  -2   6   8        2.90        2.28      0.66 o
  -1   6   8        1.90        1.63      0.61 o
   0   6   8        0.04        0.17      0.85 o
   1   6   8      229.50      250.71      5.04 o
   2   6   8      140.57      136.58      3.36 o
   3   6   8       16.36       13.15      0.92 o
   4   6   8        0.00        0.18      0.29 o
  -7   7   8        2.69        1.52      0.49 o
  -6   7   8       45.09       48.23      1.85 o
  -5   7   8        5.85        3.79      0.63 o
  -4   7   8       14.48       14.95      0.96 o
  -3   7   8       15.61       15.95      1.18 o
  -2   7   8      221.97      214.57      5.40 o
  -1   7   8        7.55        8.14      0.75 o
   0   7   8      142.35      149.56      5.73 o
   1   7   8      316.62      325.98      9.69 o
   2   7   8       38.59       44.89      1.54 o
   3   7   8        8.78        7.89      0.76 o
   4   7   8       22.80       28.44      1.46 o
  -7   8   8       26.27       20.81      0.91 o
  -6   8   8        7.17        4.98      0.81 o
  -5   8   8        0.92        0.75      0.62 o
  -4   8   8       37.25       36.46      1.56 o
  -3   8   8       26.94       27.13      1.48 o
  -2   8   8       12.33       14.34      0.82 o
  -1   8   8        6.47        7.46      0.94 o
   0   8   8       35.73       39.25      2.55 o
   1   8   8       20.26       19.33      1.41 o
   2   8   8        3.69        1.83      1.21 o
   3   8   8       30.21       32.54      1.96 o
  -7   9   8       30.87       29.46      1.45 o
  -6   9   8        0.51        0.34      0.47 o
  -5   9   8       58.14       57.22      3.13 o
  -4   9   8       46.43       41.25      2.21 o
  -3   9   8       69.55       75.97      1.98 o
  -2   9   8        2.65        3.15      0.50 o
  -1   9   8       23.42       22.76      1.89 o
   0   9   8       27.24       29.92      2.10 o
   1   9   8       17.62       17.75      0.97 o
   2   9   8       16.20       19.54      1.30 o
   3   9   8        0.55        0.27      0.45 o
  -6  10   8        0.28        0.41      0.61 o
  -5  10   8       64.44       62.45      3.41 o
  -4  10   8       11.99       13.34      1.18 o
  -3  10   8        1.78        1.71      0.67 o
  -2  10   8      335.21      324.68      8.86 o
  -1  10   8       95.82       84.74      2.40 o
   0  10   8        3.87        4.17      1.45 o
   1  10   8       26.80       31.63      1.34 o
   2  10   8       14.22       16.50      0.96 o
   3  10   8        0.39        0.42      0.42 o
  -6  11   8       29.40       29.77      1.42 o
  -5  11   8       26.78       29.25      1.71 o
  -4  11   8        9.78        9.89      1.18 o
  -3  11   8       32.12       35.85      1.99 o
  -2  11   8       13.08       13.70      1.25 o
  -1  11   8       65.74       64.37      2.39 o
   0  11   8       23.17       20.55      1.32 o
   1  11   8       39.46       42.39      2.11 o
   2  11   8        0.30        0.82      0.73 o
  -5  12   8        4.34        3.52      1.13 o
  -4  12   8        0.68        0.86      0.81 o
  -3  12   8       24.18       22.08      1.37 o
  -2  12   8      194.44      199.58      4.81 o
  -1  12   8       17.35       17.67      2.14 o
   0  12   8       38.29       41.32      1.93 o
   1  12   8        8.24        7.94      0.64 o
   2  12   8        4.21        1.66      0.91 o
  -5  13   8       10.03       10.39      1.29 o
  -4  13   8        0.01        0.13      0.49 o
  -3  13   8        0.44        0.31      0.54 o
  -2  13   8       78.18       82.39      2.28 o
  -1  13   8       21.60       19.95      0.73 o
   0  13   8      109.31       99.90     16.72 o
   1  13   8        5.28        2.62      0.81 o
  -4  14   8        0.97        0.92      0.78 o
  -3  14   8       31.59       33.99      2.39 o
  -2  14   8        1.45        1.30      0.55 o
  -1  14   8       76.80       81.04      4.59 o
   0  14   8        2.11       -0.03      0.65 o
  -3  15   8       16.88       17.60      1.56 o
  -2  15   8        7.72        6.87      0.66 o
  -6   1   9       11.93        9.87      0.86 o
  -5   1   9       23.34       20.07      3.17 o
  -4   1   9        9.16        7.31      1.40 o
  -3   1   9        6.97        7.37      0.86 o
  -2   1   9       15.48       14.38      1.04 o
  -1   1   9       47.57       41.17      1.36 o
   0   1   9        0.55        0.97      0.55 o
   1   1   9        0.64        0.52      0.49 o
   2   1   9        4.67        2.00      0.72 o
   3   1   9       55.60       69.02      2.19 o
  -6   2   9        0.49        0.30      0.50 o
  -5   2   9       28.83       25.97      1.64 o
  -4   2   9       63.11       62.72      2.94 o
  -3   2   9        4.27        3.74      1.06 o
  -2   2   9        5.87       16.09      3.84 o
  -1   2   9       40.09       36.64      1.41 o
   0   2   9       51.88       49.00      1.60 o
   1   2   9       68.66       82.77      2.69 o
   2   2   9       20.86       20.53      0.97 o
  -6   3   9        1.99        1.75      0.55 o
  -5   3   9        0.12        0.36      0.50 o
  -4   3   9       74.58       80.67      4.29 o
  -3   3   9      146.58      147.84      3.66 o
  -2   3   9        1.47        1.28      0.42 o
  -1   3   9       31.10       27.93      1.21 o
   0   3   9        8.33        8.89      0.71 o
   1   3   9       23.56       27.11      1.69 o
   2   3   9       13.82        9.95      2.09 o
  -6   4   9        1.23        1.14      0.61 o
  -5   4   9        1.98        2.12      0.49 o
  -4   4   9        0.75        0.36      0.42 o
  -3   4   9        6.65       10.39      1.03 o
  -2   4   9       29.07       27.51      1.10 o
  -1   4   9       13.66       11.14      1.15 o
   0   4   9       19.99       28.01      1.72 o
   1   4   9       15.67       13.13      1.26 o
   2   4   9       11.21       10.98      3.72 o
  -6   5   9        0.36        0.92      0.56 o
  -5   5   9        3.86        4.13      0.84 o
  -4   5   9        4.90        6.47      0.83 o
  -3   5   9       18.45       19.67      1.29 o
  -2   5   9        3.37        3.56      0.61 o
  -1   5   9       58.04       60.08      2.25 o
   0   5   9      291.42      314.12      7.80 o
   1   5   9      105.36      109.61      3.81 o
   2   5   9       39.87       47.18      2.31 o
  -6   6   9        3.90        4.62      1.18 o
  -5   6   9       10.27        8.65      1.01 o
  -4   6   9       60.16       57.71      1.70 o
  -3   6   9        1.66        1.28      0.52 o
  -2   6   9        1.41        0.68      0.47 o
  -1   6   9       58.57       59.00      6.23 o
   0   6   9       57.67       54.73      2.22 o
   1   6   9       17.18       17.76      2.73 o
   2   6   9       35.56       45.51      2.23 o
  -6   7   9        8.70        9.32      1.40 o
  -5   7   9       33.76       34.79      1.52 o
  -4   7   9        1.97        1.63      0.40 o
  -3   7   9       18.71       20.21      1.20 o
  -2   7   9       79.30       76.33      2.38 o
  -1   7   9       23.73       24.30      1.41 o
   0   7   9      208.87      216.60     27.09 o
   1   7   9      110.44      117.08      4.10 o
   2   7   9       14.84       23.90      1.56 o
  -5   8   9       15.24       16.09      1.31 o
  -4   8   9       60.46       65.21      2.56 o
  -3   8   9       18.24       17.48      1.15 o
  -2   8   9       21.23       20.14      1.46 o
  -1   8   9       75.39       72.78      6.90 o
   0   8   9       27.84       31.96      4.02 o
   1   8   9       16.03       23.79      2.01 o
  -5   9   9        9.87        6.12      1.21 o
  -4   9   9        7.50        7.88      0.75 o
  -3   9   9      177.11      168.09      6.59 o
  -2   9   9       74.26       78.33      2.51 o
  -1   9   9       39.06       38.34      5.89 o
   0   9   9       10.13       11.53      1.42 o
   1   9   9        0.62        0.23      0.66 o
  -4  10   9       63.88       63.21      3.72 o
  -3  10   9      139.19      141.42      9.47 o
  -2  10   9      198.90      191.33      6.30 o
  -1  10   9        9.34        9.22      2.22 o
   0  10   9       15.34       23.90      5.99 o
  -4  11   9        6.58        6.80      1.91 o
  -3  11   9       44.28       48.17      2.03 o
  -2  11   9        4.71        3.12      1.11 o
  -1  11   9       40.85       46.83      2.91 o
   0  11   9        0.95        1.20      1.53 o
  -2  12   9       58.55       62.43      3.59 o
  -4   0  10        1.41        0.57      1.87 o
  -3   0  10       56.59       73.47      4.79 o
  -2   0  10        6.28        6.34      3.06 o
  -1   0  10      152.18      190.30      8.32 o
   0   0  10       11.68        4.23      2.28 o
  -4   1  10       38.29       43.51     25.53 o
  -3   1  10       11.10       12.23      1.59 o
  -2   1  10        0.98        1.25      0.96 o
  -1   1  10       35.34       38.61      1.44 o
   0   1  10       33.74       36.96      2.27 o
  -4   2  10       55.25       84.12      6.84 o
  -3   2  10        3.14       13.00      3.81 o
  -2   2  10       16.35       19.95      1.56 o
  -1   2  10        0.04        0.06      0.49 o
   0   2  10       13.74       10.90      0.97 o
  -4   3  10       15.22       26.22      5.42 o
  -3   3  10        0.03        0.37      0.51 o
  -2   3  10        0.38        0.37      0.48 o
  -1   3  10      223.13      261.50      7.99 o
  -4   4  10        1.59        1.00      0.65 o
  -3   4  10       10.74       14.49      0.91 o
  -2   4  10       30.43       39.23      1.90 o
  -1   4  10       40.88       47.47      5.01 o
  -3   5  10       14.50       16.82      0.91 o
  -2   5  10        8.11       11.01      1.64 o
  -1   5  10      215.87      257.94      9.68 o
  -2   6  10       33.84       35.91      3.67 o
 
